# Supplementary material for: Influence of Pleistocene climatic oscillations on the phylogeography and demographic history of endemic vulnerable trees (section Magnolia) of the Tropical Montane Cloud Forest in Mexico
Source: PeerJ. 2021 Sep 28;9:e12181. doi: 10.7717/peerj.12181 (PMC8485838; doi:10.7717/peerj.12181)
Supplement: Supplemental Information 3 — Concatenated cpDNA matrix for 96 individuals analyzed in this study. [file peerj-09-12181-s003.fas]

>AC(Ms287)
TCCGTCGCTTTAGTCCACTCAGCCATCTCTCCCAATTACAAAAGGATAATTCATATGTGACGCGTGAAGTAAAGATTGATAAAAGTCTTTCTTTATCTTTCTTTTCTTTATTCTATATATATACGAATTTTATCAGCAATTGCATTTAGATAAGGATTCGAAACAGATATCTCCAATAGAAAGAGTACCTCTTTGATTTCGTACGAAAGGTTCTTTTATTCCCCCGGCCTGGCCAGTACCTATACCTAGCCGGGCCATTCCTTGTTTTGTTCCAATGAATCATAGATCAAATGATTTATCTGATTTGAAAACGAAAATACTTGTTATTGAAGCAGCAAGAAGGGCTATTTCCATTCCTATGACAGGAGTGTCATTTCTTATTATTCTTTGTTTTTCCTTTTATCGATTGACTTACTTTACTGGAATAAAAAAAAATGGAGCTATGGATTCTTGCACAATTCAACTTATTTTTATGTTCCGACTTCAATGGCTCTTTCGGGCCGGAACTGTCAGTAACGATTCCCCCAGCAAAAGAAAAGATATAACTTGTTATTTAAATGAACCTTCTTCTCCTATTTCATTAAGTCCCCCGTCGGAACACGTCAGCACTCACTCCAATTTTCATGATTCTGATCCTATCTGGATTACGTCTCACTCCCTTGTTCGACAAATGGTCCATTCATATACAATAATCATATTGTACTTTTACACATTTGGATGAAGCAACAGATTCGTCCATACCATTGGTATGGTTTGTAAGACCACGACTGATCCTGAAAGGGAATGAATGGAAAAAACAGCATGTCGTATCAATGGAGAACTCTGAGAATACTTCCTGGGTCGGTAGAAAATCTTGTTTTGATTCTTGGAACGGTACCAAATCAATTCACAGTTTGGTCGAGTGAATAAATGGATAGAGCCCTAATGGCTCCAATTATAAGGAAACCAAAAGCAACGAGCTCGGTTCATAATTCGAATGATTACCCGATCTAATTAGACGTTAAAAATGGATTAGTGCCTGATGCGGGAAAGGGTTCTCCTGTGAGTGGATCATCGATTCCTTTTTTTTTCATGAATCCTAACTATTAACTATTCTTTCTCTATTATGGAGTGGAGACGAATGTGTAGAAAAAACGGTATACTGATAAAGAGAATTTCTTCCAAAGTCAAAAGAGCGATCGGGTTGCAAAAATAAAGGATTTCTAACCATCTCTTGTAACTATAACGAACACAAACAAATTGGATGGAAAGAGAGAGGATCCGTTCATTGGACTCCCCGTCTCCGGGGTATCTATTCTTTTCTTACTATATACCCTGTTCTGACCGTATCGCACTATGTATCATTTGATAACCCAAGAAATCCCCCGTGCCTTTGTATAATTTCAAATGGAGGAATTACAAGGATATTTAGAAATAGATAGATCTAGGCAACGACACTTCCTATATCCGCTTCTATTTCAGGAGTATATCTACGCACTTGCTCATGATCATGATCGAAATAATAATAGCCCATATGATGTTCAATCGTCGAGATTGAAAGATTCAATGCAATATATTTTAGGAAACGTTAGAATCGATGAATAAAGACTCGTTCAAATGAATATTTGAACTTCAATAATCCTTAGTATCCCGGTATGGTGTCATTTTTAACAACAGGCTTTCACGTAGTATAAGTTCTTCTGGAACAGTTGGAACTAGATGGTTATGTCCTCAGTTGAGGTCTAGAACTAAGAATTGTCCCCTTTTTTATATCATTTTTTGATGATTCATTTCTCATTTATCTGATTTCATGGATCGGAAATGAAAAAAGATTCATTTTTCACTGAACAAAAGAAAATAAATAGGATTTTTTATGTACCACAATTGGATAACTACATCCAAGGAATTTCTATAAATATTTAGATAGTTTGGTATCAAAACTGTATTAATGGTTGGGATCCTCATTGTATACATAATTCGTGTGAGGATTTACCGAACCAATTAGGTATTGGGCTGCACATAAAACAAAAGAGTTTCAATCTCTATTGGAATTCTACGCTATGTACTTTACTTATAAATAAAGTATATTCTATATAAAATAGATTGATCGATCCTACGGTCCAAACATAGGATCTATCGGTAAACTACCGGAATCTTAACTATATAATAATTAATATTAATAGAATGAAGAATCGAATTCTATTCCATTAAAAATGATTAATTAATATCATAAGAATATTCTTATATATTAGAATATAACTCTAACTATATAGAATTTTTATTGAAAATTCGAGTGATTTATATTATCATTCTATTAATTCTTATTATATTTTCTATTAGATTAGAAATTTTATTATTCGAAATTTCTATTTCTTTGATTTCGAATTTTTTTTCTTTAAATGCAAAATATTACATTTGAAATAATTATATATAACTATATCCATATTAGTTATAGCAGATTCTATTAATTCTAAATTCTATTAGATTAGAGCGGATCGGTCCTAAGGAAAGGATAAGATAAGAATGCAATTCAGATCATAATGAGACATTCCTCTGGTTTCATTCGGAAAGGGAGGAGATAGGACGAAAAAAAAAAAGAAGAATGAATATCGACCGTTCCAGTATTCCCAATCGCGCGGGAAAAATGAGAGGGAGAGAGACATGTATATGTGGGATATATCCATCCATATTGAATTGCAGATACATCAATGATAGAATCATTTCCGATTGGACCAAATACTGGCCCACCGATAGAGATGAAAGAAGATGGGTAAGAAATAGGAGCAGACACTTTTTCGATATAGGAATCAGTATCTAATGAATTCAAGGGTTCCAACATAAGAGGGGGGATCCCAATGAGATCTCGGCCTCATAAGGGGG
>AC(Ms288)
TCCGTCGCTTTAGTCCACTCAGCCATCTCTCCCAATTACAAAAGGATAATTCATATGTGACGCGTGAAGTAAAGATTGATAAAAGTCTTTCTTTATCTTTCTTTTCTTTATTCTATATATATACGAATTTTATCAGCAATTGCATTTAGATAAGGATTCGAAACAGATATCTCCAATAGAAAGAGTACCTCTTTGATTTCGTACGAAAGGTTCTTTTATTCCCCCGGCCTGGCCAGTACCTATACCTAGCCAGGCCATTCCTTGTTTTGTTCCAATGAATCATAGATCAAATGATTTATCTGATTTGAAAACGAAAATACTTGTTATTGAAGCAGCAAGAAGGGCTATTTCCATTCCTATGACAGGAGTGTCATTTCTTATTATTCTTTGTTTTTCCTTTTATCGATTGACTTACTTTACTGGAATAAAAAAAAATGGAGCTATGGATTCTTGCACAATTCAACTTATTTTTATGTTCCGACTTCAATGGCTCTTTCGGGCCGGAACTGTCAGTAACGATTCCCCCAGCAAAAGAAAAGATATAACTTGTTATTTAAATGAACCTTCTTCTCCTATTTCATTAAGTCCCCCGTCGGAACACGTCAGCACTCACTCCAATTTTCATGATTCTGATCCTATCTGGATTACGTCTCACTCCCTTGTTCGACAAATGGTCCATTCATATACAATAATCATATTGTACTTTTACACATTTGGATGAAGCAACAGATTCGTCCATACCATTGGTATGGTTTGTAAGACCACGACTGATCCTGAAAGGGAATGAATGGAAAAAACAGCATGTCGTATCAATGGAGAACTCTGAGAATACTTCCTGGGTCGGTAGAAAATCTTGTTTTGATTCTTGGAACGGTACCAAATCAATTCACAGTTTGGTCGAGTGAATAAATGGATAGAGCCCTAATGGCTCCAATTATAAGGAAACCAAAAGCAACGAGCTCGGTTCATAATTCGAATGATTACCCGATCTAATTAGACGTTAAAAATGGATTAGTGCCTGATGCGGGAAAGGGTTCTCCTGTGAGTGGATCATCGATTCCTTTTTTTTTCATGAATCCTAACTATTAACTATTCTTTCTCTATTATGGAGTGGAGACGAATGTGTAGAAGAAACGGTATACTGATAAAGAGAATTTCTTCCAAAGTCAAAAGAGCGATCGGGTTGCAAAAATAAAGGATTTCTAACCATCTCTTGTAACTATAACGAACACAAACAAATTGGATGGAAAGAGAGAGGATCCGTTCATTGGACTCCCCGTCTCCGGGGTATCTATTCTTTTCTTACTATATACCCTGTTCTGACCGTATCGCACTATGTATCATTTGATAACCCAAGAAATCCCCCGTGCCTTTGTATAATTTCAAATGGAGGAATTACAAGGATATTTAGAAATAGATAGATCTAGGCAACGACACTTCCTATATCCGCTTCTATTTCAGGAGTATATCTACGCACTTGCTCATGATCATGATCGAAATAATAATAGCCCATATGATGTTCAATCGTCGAGATTGAAAGATTCAATGCAATATATTTTAGGAAACGTTAGAATCGATGAATAAAGACTCGTTCAAATGAATATTTGAACTTCAATAATCCTTAGTATCCCGGTATGGTGTCATTTTTAACAACAGGCTTTCACGTAGTATAAGTTCTTCTGGAACAGTTGGAACTAGATGGTTATGTCCTCAGTTGAGGTCTAGAACTAAGAATTGTCCCCTTTTTTATATCATTTTTTGATGATTCATTTCTCATTTATCTGATTTCATGGATCGGAAATGAAAAAAGATTCATTTTTCACTGAACAAAAGAAAATAAATAGGATTTTTTATGTACCACAATTGGATAACTACATCCAAGGAATTTCTATAAATATTTAGATAGTTTGGTATCAAAACTGTATTAATGGTTGGGATCCTCATTGTATACATAATTCGTGTGAGGATTTACCGAACCAATTAGGTATTGGGCTGCACATAAAACAAAAGAGTTTCAATCTCTATTGGAATTCTACGCTATGTACTTTACTTATAAATAAAGTATATTCTATATAAAATAGATTGATCGATCCTACGGTCCAAACATAGGATCTATCGGTAAACTACCGGAATCTTAACTATATAATAATTAATATTAATAGAATGAAGAATCGAATTCTATTCCATTAAAAATGATTAATTAATATCATAAGAATATTCTTATATATTAGAATATAACTCTAACTATATAGAATTTTTATTGAAAATTCGAGTGATTTATATTATCATTCTATTAATTCTTATTATATTTTCTATTAGATTAGAAATTTTATTATTCGAAATTTCTATTTCTTTGATTTCGAATTTTTTTTCTTTAAATGCAAAATATTACATTTGAAATAATTATATATAACTATATCCATATTAGTTATAGCAGATTCTATTAATTCTAAATTCTATTAGATTAGAGCGGATCGGTCCTAAGGAAAGGATAAGATAAGAATGCAATTCAGATCATAATGAGACATTCCTCTGGTTTCATTCGGAAAGGGAGGAGATAGGACGAAAAAAAAAAAGAAGAATGAATATCGACCGTTCCAGTATTCCCAATCGCGCGGGAAAAATGAGAGGGAGAGAGACATGTATATGTGGGATATATCCATCCATATTGAATTGCAGATACATCAATGATAGAATCATTTCCGATTGGACCAAATACTGGCCCACCGATAGAGATGAAAGAAGATGGGTAAGAAATAGGAGCAGACACTTTTTCGATATAGGAATCAGTATCTAATGAATTCAAGGGTTCCAACATAAGAGGGGGGATCCCAATGAGATCTCGGCCTCATAAGGGGG
>AC(Ms293)
TCCGTCGCTTTAGTCCACTCAGCCATCTCTCCCAATTACAAAAGGATAATTCATATGTGACGCGTGAAGTAAAGATTGATAAAAGTCTTTCTTTATCTTTCTTTTCTTTATTCTATATATATACGAATTTTATCAGCAATTGCATTTAGATAAGGATTCGAAACAGATATCTCCAATAGAAAGAGTACCTCTTTGATTTCGTACGAAAGGTTCTTTTATTCCCCCGGCCTGGCCAGTACCTATACCTAGCCAGGCCATTCCTTGTTTTGTTCCAATGAATCATAGATCAAATGATTTATCTGATTTGAAAACGAAAATACTTGTTATTGAAGCAGCAAGAAGGGCTATTTCCATTCCTATGACAGGAGTGTCATTTCTTATTATTCTTTGTTTTTCCTTTTATCGATTGACTTACTTTACTGGAATAAAAAAAAATGGAGCTATGGATTCTTGCACAATTCAACTTATTTTTATGTTCCGACTTCAATGGCTCTTTCGGGCCGGAACTGTCAGTAACGATTCCCCCAGCAAAAGAAAAGATATAACTTGTTATTTAAATGAACCTTCTTCTCCTATTTCATTAAGTCCCCCGTCGGAACACGTCAGCACTCACTCCAATTTTCATGATTCTGATCCTATCTTGATTACGTCTCACTCCCTTGTTCGACAAATGGTCCATTCATATACAATAATCATATTGTACTTTTACACATTTGGATGAAGCAACAGATTCGTCCATACCATTGGTATGGTTTGTAAGACCACGACTGATCCTGAAAGGGAATGAATGGAAAAAACAGCATGTCGTATCAATGGAGAACTCTGAGAATACTTCCTGGGTCGGTAGAAAATCTTGTTTTGATTCTTGGAACGGTACCAAATCAATTCACAGTTTGGTCGAGTGAATAAATGGATAGAGCCCTAATGGCTCCAATTATAAGGAAACCAAAAGCAACGAGCTCGGTTCATAATTCGAATGATTACCCGATCTAATTAGACGTTAAAAATGGATTAGTGCCTGATGCGGGAAAGGGTTCTCCTGTGAGTGGATCATCGATTCCTTTTTTTTTCATGAATCCTAACTATTAACTATTCTTTCTCTATTATGGAGTGGAGACGAATGTGTAGAAGAAACGGTATACTGATAAAGAGAATTTCTTCCAAAGTCAAAAGAGCGATCGGGTTGCAAAAATAAAGGATTTCTAACCATCTCTTGTAACTATAACGAACACAAACAAATTGGATGGAAAGAGAGAGGATCCGTTCATTGGACTCCCCGTCTCCGGGGTATCTATTCTTTTCTTACTATATACCCTGTTCTGACCGTATCGCACTATGTATCATTTGATAACCCAAGAAATCCCCCGTGCCTTTGTATAATTTCAAATGGAGGAATTACAAGGATATTTAGAAATAGATAGATCTAGGCAACGACACTTCCTATATCCGCTTCTATTTCAGGAGTATATCTACGCACTTGCTCATGATCATGATCGAAATAATAATAGCCCATATGATGTTCAATCGTCGAGATTGAAAGATTCAATGCAATATATTTTAGGAAACGTTAGAATCGATGAATAAAGACTCGTTCAAATGAATATTTGAACTTCAATAATCCTTAGTATCCCGGTATGGTGTCATTTTTAACAACAGGCTTTCACGTAGTATAAGTTCTTCTGGAACAGTTGGAACTAGATGGTTATGTCCTCAGTTGAGGTCTAGAACTAAGAATTGTCCCCTTTTTTATATCATTTTTTGATGATTCATTTCTCATTTATCTGATTTCATGGATCGGAAATGAAAAAAGATTCATTTTTCACTGAACAAAAGAAAATAAATAGGATTTTTTATGTACCACAATTGGATAACTACATCCAAGGAATTTCTATAAATATTTAGATAGTTTGGTATCAAAACTGTATTAATGGTTGGGATCCTCATTGTATACATAATTCGTGTGAGGATTTACCGAACCAATTAGGTATTGGGCTGCACATAAAACAAAAGAGTTTCAATCTCTATTGGAATTCTACGCTATGTACTTTACTTATAAATAAAGTATATTCTATATAAAATAGATTGATCGATCCTACGGTCCAAACATAGGATCTATCGGTAAACTACCGGAATCTTAACTATATAATAATTAATATTAATAGAATGAAGAATCGAATTCTATTCCATTAAAAATGATTAATTAATATCATAAGAATATTCTTATATATTAGAATATAACTCTAACTATATAGAATTTTTATTGAAAATTCGAGTGATTTATATTATCATTCTATTAATTCTTATTATATTTTCTATTAGATTAGAAATTTTATTATTCGAAATTTCTATTTCTTTGATTTCGAATTTTTTTTCTTTAAATGCAAAATATTACATTTGAAATAATTATATATAACTATATCCATATTAGTTATAGCAGATTCTATTAATTCTAAATTCTATTAGATTAGAGCGGATCGGTCCTAAGGAAAGGATAAGATAAGAATGCAATTCAGATCATAATGAGACATTCCTCTGGTTTCATTCGGAAAGGGAGGAGATAGGACGAAAAAAAAAAAGAAGAATGAATATCGACCGTTCCAGTATTCCCAATCGCGCGGGAAAAATGAGAGGGAGAGAGACATGTATATGTGGGATATATCCATCCATATTGAATTGCAGATACATCAATGATAGAATCATTTCCGATTGGACCAAATACTGGCCCACCGATAGAGATGAAAGAAGATGGGTAAGAAATAGGAGCAGACACTTTTTCGATATAGGAATCAGTATCTAATGAATTCAAGGGTTCCAACATAAGAGGGGGGATCCCAATGAGATCTCGGCCTCATAAGGGGG
>AC(Ms297)
TCCGTCGCTTTAGTCCACTCAGCCATCTCTCCCAATTACAAAAGGATAATTCATATGTGACGCGTGAAGTAAAGATTGATAAAAGTCTTTCTTTATCTTTCTTTTCTTTATTCTATATATATACGAATTTTATCAGCAATTGCATTTAGATAAGGATTCGAAACAGATATCTCCAATAGAAAGAGTACCTCTTTGATTTCGTACGAAAGGTTCTTTTATTCCCCCGGCCTGGCCAGTACCTATACCTAGCCAGGCCATTCCTTGTTTTGTTCCAATGAATCATAGATCAAATGATTTATCTGATTTGAAAACGAAAATACTTGTTATTGAAGCAGCAAGAAGGGCTATTTCCATTCCTATGACAGGAGTGTCATTTCTTATTATTCTTTGTTTTTCCTTTTATCGATTGACTTACTTTACTGGAATAAAAAAAAATGGAGCTATGGATTCTTGCACAATTCAACTTATTTTTATGTTCCGACTTCAATGGCTCTTTCGGGCCGGAACTGTCAGTAACGATTCCCCCAGCAAAAGAAAAGATATAACTTGTTATTTAAATGAACCTTCTTCTCCTATTTCATTAAGTCCCCCGTCGGAACACGTCAGCACTCACTCCAATTTTCATGATTCTGATCCTATCTGGATTACGTCTCACTCCCTTGTTCGACAAATGGTCCATTCATATACAATAATCATATTGTACTTTTACACATTTGGATGAAGCAACAGATTCGTCCATACCATTGGTATGGTTTGTAAGACCACGACTGATCCTGAAAGGGAATGAATGGAAAAAACAGCATGTCGTATCAATGGAGAACTCTGAGAATACTTCCTGGGTCGGTAGAAAATCTTGTTTTGATTCTTGGAACGGTACCAAATCAATTCACAGTTTGGTCGAGTGAATAAATGGATAGAGCCCTAATGGCTCCAATTATAAGGAAACCAAAAGCAACGAGCTCGGTTCATAATTCGAATGATTACCCGATCTAATTAGACGTTAAAAATGGATTAGTGCCTGATGCGGGAAAGGGTTCTCCTGTGAGTGGATCATCGATTCCTTTTTTTTTCATGAATCCTAACTATTAACTATTCTTTCTCTATTATGGAGTGGAGACGAATGTGTAGAAGAAACGGTATACTGATAAAGAGAATTTCTTCCAAAGTCAAAAGAGCGATCGGGTTGCAAAAATAAAGGATTTCTAACCATCTCTTGTAACTATAACGAACACAAACAAATTGGATGGAAAGAGAGAGGATCCGTTCATTGGACTCCCCGTCTCCGGGGTATCTATTCTTTTCTTACTATATACCCTGTTCTGACCGTATCGCACTATGTATCATTTGATAACCCAAGAAATCCCCCGTGCCTTTGTATAATTTCAAATGGAGGAATTACAAGGATATTTAGAAATAGATAGATCTAGGCAACGACACTTCCTATATCCGCTTCTATTTCAGGAGTATATCTACGCACTTGCTCATGATCATGATCGAAATAATAATAGCCCATATGATGTTCAATCGTCGAGATTGAAAGATTCAATGCAATATATTTTAGGAAACGTTAGAATCGATGAATAAAGACTCGTTCAAATGAATATTTGAACTTCAATAATCCTTAGTATCCCGGTATGGTGTCATTTTTAACAACAGGCTTTCACGTAGTATAAGTTCTTCTGGAACAGTTGGAACTAGATGGTTATGTCCTCAGTTGAGGTCTAGAACTAAGAATTGTCCCCTTTTTTATATCATTTTTTGATGATTCATTTCTCATTTATCTGATTTCATGGATCGGAAATGAAAAAAGATTCATTTTTCACTGAACAAAAGAAAATAAATAGGATTTTTTATGTACCACAATTGGATAACTACATCCAAGGAATTTCTATAAATATTTAGATAGTTTGGTATCAAAACTGTATTAATGGTTGGGATCCTCATTGTATACATAATTCGTGTGAGGATTTACCGAACCAATTAGGTATTGGGCTGCACATAAAACAAAAGAGTTTCAATCTCTATTGGAATTCTACGCTATGTACTTTACTTATAAATAAAGTATATTCTATATAAAATAGATTGATCGATCCTACGGTCCAAACATAGGATCTATCGGTAAACTACCGGAATCTTAACTATATAATAATTAATATTAATAGAATGAAGAATCGAATTCTATTCCATTAAAAATGATTAATTAATATCATAAGAATATTCTTATATATTAGAATATAACTCTAACTATATAGAATTTTTATTGAAAATTCGAGTGATTTATATTATCATTCTATTAATTCTTATTATATTTTCTATTAGATTAGAAATTTTATTATTCGAAATTTCTATTTCTTTGATTTCGAATTTTTTTTCTTTAAATGCAAAATATTACATTTGAAATAATTATATATAACTATATCCATATTAGTTATAGCAGATTCTATTAATTCTAAATTCTATTAGATTAGAGCGGATCGGTCCTAAGGAAAGGATAAGATAAGAATGCAATTCAGATCATAATGAGACATTCCTCTGGTTTCATTCGGAAAGGGAGGAGATAGGACGAAAAAAAAAAAGAAGAATGAATATCGACCGTTCCAGTATTCCCAATCGCGCGGGAAAAATGAGAGGGAGAGAGACATGTATATGTGGGATATATCCATCCATATTGAATTGCAAATACATCAATGATAGAATCATTTCCGATTGGACCAAATACTGGCCCACCGATAGAGATGAAAGAAGATGGGTAAAAAATAGGAGCAGACACTTTTTCGATATAGGAATCAGTATCTAATGAATTCAAGGGTTCCAACATAAGAGGGGGGATCCCAATGAGATCTCGGCCTCATAAGGGGG
>AC(Ms301)
TCCGTCGCTTTAGTCCACTCAGCCATCTCTCCCAATTACAAAAGGATAATTCATATGTGACGCGTGAAGTAAAGATTGATAAAAGTCTTTCTTTATCTTTCTTTTCTTTATTCTATATATATACGAATTTTATCAGCAATTGCATTTAGATAAGGATTCGAAACAGATATCTCCAATAGAAAGAGTACCTCTTTGATTTCGTACGAAAGGTTCTTTTATTCCCCCGGCCTGGCCAGTACCTATACCTAGCCAGGCCATTCCTTGTTTTGTTCCAATGAATCATAGATCAAATGATTTATCTGATTTGAAAACGAAAATACTTGTTATTGAAGCAGCAAGAAGGGCTATTTCCATTCCTATGACAGGAGTGTCATTTCTTATTATTCTTTGTTTTTCCTTTTATCGATTGACTTACTTTACTGGAATAAAAAAAAATGGAGCTATGGATTCTTGCACAATTCAACTTATTTTTATGTTCCGACTTCAATGGCTCTTTCGGGCCGGAACTGTCAGTAACGATTCCCCCAGCAAAAGAAAAGATATAACTTGTTATTTAAATGAACCTTCTTCTCCTATTTCATTAAGTCCCCCGTCGGAACACGTCAGCACTCACTCCAATTTTCATGATTCTGATCCTATCTTGATTACGTCTCACTCCCTTGTTCGACAAATGGTCCATTCATATACAATAATCATATTGTACTTTTACACATTTGGATGAAGCAACAGATTCGTCCATACCATTGGTATGGTTTGTAAGACCACGACTGATCCTGAAAGGGAATGAATGGAAAAAACAGCATGTCGTATCAATGGAGAACTCTGAGAATACTTCCTGGGTCGGTAGAAAATCTTGTTTTGATTCTTGGAACGGTACCAAATCAATTCACAGTTTGGTCGAGTGAATAAATGGATAGAGCCCTAATGGCTCCAATTATAAGGAAACCAAAAGCAACGAGCTCGGTTCATAATTCGAATGATTACCCGATCTAATTAGACGTTAAAAATGGATTAGTGCCTGATGCGGGAAAGGGTTCTCCTGTGAGTGGATCATCGATTCCTTTTTTTTTCATGAATCCTAACTATTAACTATTCTTTCTCTATTATGGAGTGGAGACGAATGTGTAGAAGAAACGGTATACTGATAAAGAGAATTTCTTCCAAAGTCAAAAGAGCGATCGGGTTGCAAAAATAAAGGATTTCTAACCATCTCTTGTAACTATAACGAACACAAACAAATTGGATGGAAAGAGAGAGGATCCGTTCATTGGACTCCCCGTCTCCGGGGTATCTATTCTTTTCTTACTATATACCCTGTTCTGACCGTATCGCACTATGTATCATTTGATAACCCAAGAAATCCCCCGTGCCTTTGTATAATTTCAAATGGAGGAATTACAAGGATATTTAGAAATAGATAGATCTAGGCAACGACACTTCCTATATCCGCTTCTATTTCAGGAGTATATCTACGCACTTGCTCATGATCATGATCGAAATAATAATAGCCCATATGATGTTCAATCGTCGAGATTGAAAGATTCAATGCAATATATTTTAGGAAACGTTAGAATCGATGAATAAAGACTCGTTCAAATGAATATTTGAACTTCAATAATCCTTAGTATCCCGGTATGGTGTCATTTTTAACAACAGGCTTTCACGTAGTATAAGTTCTTCTGGAACAGTTGGAACTAGATGGTTATGTCCTCAGTTGAGGTCTAGAACTAAGAATTGTCCCCTTTTTTATATCATTTTTTGATGATTCATTTCTCATTTATCTGATTTCATGGATCGGAAATGAAAAAAGATTCATTTTTCACTGAACAAAAGAAAATAAATAGGATTTTTTATGTACCACAATTGGATAACTACATCCAAGGAATTTCTATAAATATTTAGATAGTTTGGTATCAAAACTGTATTAATGGTTGGGATCCTCATTGTATACATAATTCGTGTGAGGATTTACCGAACCAATTAGGTATTGGGCTGCACATAAAACAAAAGAGTTTCAATCTCTATTGGAATTCTACGCTATGTACTTTACTTATAAATAAAGTATATTCTATATAAAATAGATTGATCGATCCTACGGTCCAAACATAGGATCTATCGGTAAACTACCGGAATCTTAACTATATAATAATTAATATTAATAGAATGAAGAATCGAATTCTATTCCATTAAAAATGATTAATTAATATCATAAGAATATTCTTATATATTAGAATATAACTCTAACTATATAGAATTTTTATTGAAAATTCGAGTGATTTATATTATCATTCTATTAATTCTTATTATATTTTCTATTAGATTAGAAATTTTATTATTCGAAATTTCTATTTCTTTGATTTCGAATTTTTTTTCTTTAAATGCAAAATATTACATTTGAAATAATTATATATAACTATATCCATATTAGTTATAGCAGATTCTATTAATTCTAAATTCTATTAGATTAGAGCGGATCGGTCCTAAGGAAAGGATAAGATAAGAATGCAATTCAGATCATAATGAGACATTCCTCTGGTTTCATTCGGAAAGGGAGGAGATAGGACGAAAAAAAAAAAGAAGAATGAATATCGACCGTTCCAGTATTCCCAATCGCGCGGGAAAAATGAGAGGGAGAGAGACATGTATATGTGGGATATATCCATCCATATTGAATTGCAAATACATCAATGATAGAATCATTTCCGATTGGACCAAATACTGGCCCACCGATAGAGATGAAAGAAGATGGGTAAAAAATAGGAGCAGACACTTTTTCGATATAGGAATCAGTATCTAATGAATTCAAGGGTTCCAACATAAGAGGGGGGATCCCAATGAGATCTCGGCCTCATAAGGGGG
>AC(Ms306)
TCCGTCGCTTTAGTCCACTCAGCCATCTCTCCCAATTACAAAAGGATAATTCATATGTGACGCGTGAAGTAAAGATTGATAAAAGTCTTTCTTTATCTTTCTTTTCTTTATTCTATATATATACGAATTTTATCAGCAATTGCATTTAGATAAGGATTCGAAACAGATATCTCCAATAGAAAGAGTACCTCTTTGATTTCGTACGAAAGGTTCTTTTATTCCCCCGGCCTGGCCAGTACCTATACCTAGCCAGGCCATTCCTTGTTTTGTTCCAATGAATCATAGATCAAATGATTTATCTGATTTGAAAACGAAAATACTTGTTATTGAAGCAGCAAGAAGGGCTATTTCCATTCCTATGACAGGAGTGTCATTTCTTATTATTCTTTGTTTTTCCTTTTATCGATTGACTTACTTTACTGGAATAAAAAAAAATGGAGCTATGGATTCTTGCACAATTCAACTTATTTTTATGTTCCGACTTCAATGGCTCTTTCGGGCCGGAACTGTCAGTAACGATTCCCCCAGCAAAAGAAAAGATATAACTTGTTATTTAAATGAACCTTCTTCTCCTATTTCATTAAGTCCCCCGTCGGAACACGTCAGCACTCACTCCAATTTTCATGATTCTGATCCTATCTTGATTACGTCTCACTCCCTTGTTCGACAAATGGTCCATTCATATACAATAATCATATTGTACTTTTACACATTTGGATGAAGCAACAGATTCGTCCATACCATTGGTATGGTTTGTAAGACCACGACTGATCCTGAAAGGGAATGAATGGAAAAAACAGCATGTCGTATCAATGGAGAACTCTGAGAATACTTCCTGGGTCGGTAGAAAATCTTGTTTTGATTCTTGGAACGGTACCAAATCAATTCACAGTTTGGTCGAGTGAATAAATGGATAGAGCCCTAATGGCTCCAATTATAAGGAAACCAAAAGCAACGAGCTCGGTTCATAATTCGAATGATTACCCGATCTAATTAGACGTTAAAAATGGATTAGTGCCTGATGCGGGAAAGGGTTCTCCTGTGAGTGGATCATCGATTCCTTTTTTTTTCATGAATCCTAACTATTAACTATTCTTTCTCTATTATGGAGTGGAGACGAATGTGTAGAAGAAACGGTATACTGATAAAGAGAATTTCTTCCAAAGTCAAAAGAGCGATCGGGTTGCAAAAATAAAGGATTTCTAACCATCTCTTGTAACTATAACGAACACAAACAAATTGGATGGAAAGAGAGAGGATCCGTTCATTGGACTCCCCGTCTCCGGGGTATCTATTCTTTTCTTACTATATACCCTGTTCTGACCGTATCGCACTATGTATCATTTGATAACCCAAGAGATCCCCCGTGCCTTTGTATAATTTCAAATGGAGGAATTACAAGGATATTTAGAAATAGATAGATCTAGGCAACGACACTTCCTATATCCGCTTCTATTTCAGGAGTATATCTACGCACTTGCTCATGATCATGATCGAAATAATAATAGCCCATATGATGTTCAATCGTCGAGATTGAAAGATTCAATGCAATATATTTTAGGAAACGTTAGAATCGATGAATAAAGACTCGTTCAAATGAATATTTGAACTTCAATAATCCTTAGTATCCCGGTATGGTGTCATTTTTAACAACAGGCTTTCACGTAGTATAAGTTCTTCTGGAACAGTTGGAACTAGATGGTTATGTCCTCAGTTGAGGTCTAGAACTAAGAATTGTCCCCTTTTTTATATCATTTTTTGATGATTCATTTCTCATTTATCTGATTTCATGGATCGGAAATGAAAAAAGATTCATTTTTCACTGAACAAAAGAAAATAAATAGGATTTTTTATGTACCACAATTGGATAACTACATCCAAGGAATTTCTATAAATATTTAGATAGTTTGGTATCAAAACTGTATTAATGGTTGGGATCCTCATTGTATACATAATTCGTGTGAGGATTTACCGAACCAATTAGGTATTGGGCTGCACATAAAACAAAAGAGTTTCAATCTCTATTGGAATTCTACGCTATGTACTTTACTTATAAATAAAGTATATTCTATATAAAATAGATTGATCGATCCTACGGTCCAAACATAGGATCTATCGGTAAACTACCGGAATCTTAACTATATAATAATTAATATTAATAGAATGAAGAATCGAATTCTATTCCATTAAAAATGATTAATTAATATCATAAGAATATTCTTATATATTAGAATATAACTCTAACTATATAGAATTTTTATTGAAAATTCGAGTGATTTATATTATCATTCTATTAATTCTTATTATATTTTCTATTAGATTAGAAATTTTATTATTCGAAATTTCTATTTCTTTGATTTCGAATTTTTTTTCTTTAAATGCAAAATATTACATTTGAAATAATTATATATAACTATATCCATATTAGTTATAGCAGATTCTATTAATTCTAAATTCTATTAGATTAGAGCGGATCGGTCCTAAGGAAAGGATAAGATAAGAATGCAATTCAGATCATAATGAGACATTCCTCTGGTTTCATTCGGAAAGGGAGGAGATAGGACGAAAAAAAAAAAGAAAAATGAATATCGACCGTTCCAGTATTCCCAATCGCGCGGGAAAAATGAGAGGGAGAGAGACATGTATATGTGGGATATATCCATCCATATTGAATTGCAGATACATCAATGATAGAATCATTTCCGATTGGACCAAATACTGGCCCACCGATAGAGATGAAAGAAGATGGGTAAGAAATAGGAGCAGACACTTTTTCGATATAGGAATCAGTATCTAATGAATTCAAGGGTTCCAACATAAGAGGGGGGATCCCAATGAGATCTCGGCCTCATAAGGGGG
>AC(Ms309)
TCCGTCGCTTTAGTCCACTCAGCCATCTCTCCCAATTACAAAAGGATAATTCATATGTGACGCGTGAAGTAAAGATTGATAAAAGTCTTTCTTTATCTTTCTTTTCTTTATTCTATATATATACGAATTTTATCAGCAATTGCATTTAGATAAGGATTCGAAACAGATATCTCCAATAGAAAGAGTACCTCTTTGATTTCGTACGAAAGGTTCTTTTATTCCCCCGGCCTGGCCAGTACCTATACCTAGCCAGGCCATTCCTTGTTTTGTTCCAATGAATCATAGATCAAATGATTTATCTGATTTGAAAACGAAAATACTTGTTATTGAAGCAGCAAGAAGGGCTATTTCCATTCCTATGACAGGAGTGTCATTTCTTATTATTCTTTGTTTTTCCTTTTATCGATTGACTTACTTTACTGGAATAAAAAAAAATGGAGCTATGGATTCTTGCACAATTCAACTTATTTTTATGTTCCGACTTCAATGGCTCTTTCGGGCCGGAACTGTCAGTAACGATTCCCCCAGCAAAAGAAAAGATATAACTTGTTATTTAAATGAACCTTCTTCTCCTATTTCATTAAGTCCCCCGTCGGAACACGTCAGCACTCACTCCAATTTTCATGATTCTGATCCTATCTGGATTACGTCTCACTCCCTTGTTCGACAAATGGTCCATTCATATACAATAATCATATTGTACTTTTACACATTTGGATGAAGCAACAGATTCGTCCATACCATTGGTATGGTTTGTAAGACCACGACTGATCCTGAAAGGGAATGAATGGAAAAAACAGCATGTCGTATCAATGGAGAACTCTGAGAATACTTCCTGGGTCGGTAGAAAATCTTGTTTTGATTCTTGGAACGGTACCAAATCAATTCACAGTTTGGTCGAGTGAATAAATGGATAGAGCCCTAATGGCTCCAATTATAAGGAAACCAAAAGCAACGAGCTCGGTTCATAATTCGAATGATTACCCGATCTAATTAGACGTTAAAAATGGATTAGTGCCTGATGCGGGAAAGGGTTCTCCTGTGAGTGGATCATCGATTCCTTTTTTTTTCATGAATCCTAACTATTAACTATTCTTTCTCTATTATGGAGTGGAGACGAATGTGTAGAAAAAACGGTATACTGATAAAGAGAATTTCTTCCAAAGTCAAAAGAGCGATCGGGTTGCAAAAATAAAGGATTTCTAACCATCTCTTGTAACTATAACGAACACAAACAAATTGGATGGAAAGAGAGAGGATCCGTTCATTGGACTCCCCGTCTCCGGGGTATCTATTCTTTTCTTACTATATACCCTGTTCTGACCGTATCGCACTATGTATCATTTGATAACCCAAGAAATCCCCCGTGCCTTTGTATAATTTCAAATGGAGGAATTACAAGGATATTTAGAAATAGATAGATCTAGGCAACGACACTTCCTATATCCGCTTCTATTTCAGGAGTATATCTACGCACTTGCTCATGATCATGATCGAAATAATAATAGCCCATATGATGTTCAATCGTCGAGATTGAAAGATTCAATGCAATATATGTTAGGAAACGTTAGAATCGATGAATAAAGACTCGTTCAAATGAATATTTGAACTTCAATAATCCTTAGTATCCCGGTATGGTGTCATTTTTAACAACAGGCTTTCACGTAGTAGAAGTTCTTCTGGAACAGTTGGAACTAGATGGTTATGTCCTCAGTTGAGGTCTAGAACTAAGAATTGTCCCCTTTTTTATATCAGTTTTTGATGATTCATTTCTCATTTATCTGATTTCATGGATCGGAAATGAAAAAAGATTCATTTTTCACTGAACAAAAGAAAATAAATAGGATTTTTTATGTACCACAATTGGATAACTACATCCCAGGAATTTCTATAAATATTTAGATAGTTTGGTATCAAAACTGTATTAATGGTTGGGATCCTCATTGTATACATAATTCGTGTGAGGATTTACCGAACCAATTAGGTATTGGGCTGCACATAAAACAAAAGAGTTTCAATCTCTATTGGAATTCTACGCTATGTACTTTACTTATAAATAAAGTATATTCTATATAAAATAGATTGATCGATCCTACGGTCCAAACATAGGATCTATCGGTAAACTACCGGAATCTTAACTATATAATAATTAATATTAATAGAATGAAGAATCGAATTCTATTCCATTAAAAATGATTAATTAATATCATAAGAATATTCTTATATATTAGAATATAACTCTAACTATATAGAATTTTTATTGAAAATTCGAGTGATTTATATTATCATTCTATTAATTCTTATTATATTTTCTATTAGATTAGAAATTTTATTATTCGAAATTTCTATTTCTTTGATTTCGAATTTTTTTTCTTTAAATGCAAAATATTACATTTGAAATAATTATATATAACTATATCCATATTAGTTATAGCAGATTCTATTAATTCTAAATTCTATTAGATTAGAGCGGATCGGTCCTAAGGAAAGGATAAGATAAGAATGCAATTCAGATCATAATGAGACATTCCTCTGGTTTCATTCGGAAAGGGAGGAGATAGGACGAAAAAAAAAAAGAAGAATGAATATCGACCGTTCCAGTATTCCCAATCGCGCGGGAAAAATGAGAGGGAGAGAGACATGTATATGTGGGATATATCCATCCATATTGAATTGCAGATACATCAATGATAGAATCATTTCCGATTGGACCAAATACTGGCCCACCGATAGAGATGAAAGAAGATGGGTAAGAAATAGGAGCAGACACTTTTTCGATATAGGAATCAGTATCTAATGAATTCAAGGGTTCCAACATAAGAGGGGGGATCCCAATGAGATCTCGGCCTCATAAGGGGG
>AC(Ms311)
TCCGTCGCTTTAGTCCACTCAGCCATCTCTCCCAATTACAAAAGGATAATTCATATGTGACGCGTGAAGTAAAGATTGATAAAAGTCTTTCTTTATCTTTCTTTTCTTTATTCTATATATATACGAATTTTATCAGCAATTGCATTTAGATAAGGATTCGAAACAGATATCTCCAATAGAAAGAGTACCTCTTTGATTTCGTACGAAAGGTTCTTTTATTCCCCCGGCCTGGCCAGTACCTATACCTAGCCAGGCCATTCCTTGTTTTGTTCCAATGAATCATAGATCAAATGATTTATCTGATTTGAAAACGAAAATACTTGTTATTGAAGCAGCAAGAAGGGCTATTTCCATTCCTATGACAGGAGTGTCATTTCTTATTATTCTTTGTTTTTCCTTTTATCGATTGACTTACTTTACTGGAATAAAAAAAAATGGAGCTATGGATTCTTGCACAATTCAACTTATTTTTATGTTCCGACTTCAATGGCTCTTTCGGGCCGGAACTGTCAGTAACGATTCCCCCAGCAAAAGAAAAGATATAACTTGTTATTTAAATGAACCTTCTTCTCCTATTTCATTAAGTCCCCCGTCGGAACACGTCAGCACTCACTCCAATTTTCATGATTCTGATCCTATCTTGATTACGTCTCACTCCCTTGTTCGACAAATGGTCCATTCATATACAATAATCATATTGTACTTTTACACATTTGGATGAAGCAACAGATTCGTCCATACCATTGGTATGGTTTGTAAGACCACGACTGATCCTGAAAGGGAATGAATGGAAAAAACAGCATGTCGTATCAATGGAGAACTCTGAGAATACTTCCTGGGTCGGTAGAAAATCTTGTTTTGATTCTTGGAACGGTACCAAATCAATTCACAGTTTGGTCGAGTGAATAAATGGATAGAGCCCTAATGGCTCCAATTATAAGGAAACCAAAAGCAACGAGCTCGGTTCATAATTCGAATGATTACCCGATCTAATTAGACGTTAAAAATGGATTAGTGCCTGATGCGGGAAAGGGTTCTCCTGTGAGTGGATCATCGATTCCTTTTTTTTTCATGAATCCTAACTATTAACTATTCTTTCTCTATTATGGAGTGGAGACGAATGTGTAGAAGAAACGGTATACTGATAAAGAGAATTTCTTCCAAAGTCAAAAGAGCGATCGGGTTGCAAAAATAAAGGATTTCTAACCATCTCTTGTAACTATAACGAACACAAACAAATTGGATGGAAAGAGAGAGGATCCGTTCATTGGACTCCCCGTCTCCGGGGTATCTATTCTTTTCTTACTATATACCCTGTTCTGACCGTATCGCACTATGTATCATTTGATAACCCAAGAAATCCCCCGTGCCTTTGTATAATTTCAAATGGAGGAATTACAAGGATATTTAGAAATAGATAGATCTAGGCAACGACACTTCCTATATCCGCTTCTATTTCAGGAGTATATCTACGCACTTGCTCATGATCATGATCGAAATAATAATAGCCCATATGATGTTCAATCGTCGAGATTGAAAGATTCAATGCAATATATTTTAGGAAACGTTAGAATCGATGAATAAAGACTCGTTCAAATGAATATTTGAACTTCAATAATCCTTAGTATCCCGGTATGGTGTCATTTTTAACAACAGGCTTTCACGTAGTATAAGTTCTTCTGGAACAGTTGGAACTAGATGGTTATGTCCTCAGTTGAGGTCTAGAACTAAGAATTGTCCCCTTTTTTATATCATTTTTTGATGATTCATTTCTCATTTATCTGATTTCATGGATCGGAAATGAAAAAAGATTCATTTTTCACTGAACAAAAGAAAATAAATAGGATTTTTTATGTACCACAATTGGATAACTACATCCAAGGAATTTCTATAAATATTTAGATAGTTTGGTATCAAAACTGTATTAATGGTTGGGATCCTCATTGTATACATAATTCGTGTGAGGATTTACCGAACCAATTAGGTATTGGGCTGCACATAAAACAAAAGAGTTTCAATCTCTATTGGAATTCTACGCTATGTACTTTACTTATAAATAAAGTATATTCTATATAAAATAGATTGATCGATCCTACGGTCCAAACATAGGATCTATCGGTAAACTACCGGAATCTTAACTATATAATAATTAATATTAATAGAATGAAGAATCGAATTCTATTCCATTAAAAATGATTAATTAATATCATAAGAATATTCTTATATATTAGAATATAACTCTAACTATATAGAATTTTTATTGAAAATTCGAGTGATTTATATTATCATTCTATTAATTCTTATTATATTTTCTATTAGATTAGAAATTTTATTATTCGAAATTTCTATTTCTTTGATTTCGAATTTTTTTTCTTTAAATGCAAAATATTACATTTGAAATAATTATATATAACTATATCCATATTAGTTATAGCAGATTCTATTAATTCTAAATTCTATTAGATTAGAGCGGATCGGTCCTAAGGAAAGGATAAGATAAGAATGCAATTCAGATCATAATGAGACATTCCTCTGGTTTCATTCGGAAAGGGAGGAGATAGGACGAAAAAAAAAAAGAAAAATGAATATCGACCGTTCCAGTATTCCCAATCGCGCGGGAAAAATGAGAGGGAGAGAGACATGTATATGTGGGATATATCCATCCATATTGAATTGCAGATACATCAATGATAGAATCATTTCCGATTGGACCAAATACTGGCCCACCGATAGAGATGAAAGAAGATGGGTAAGAAATAGGAGCAGACACTTTTTCGATATAGGAATCAGTATCTAATGAATTCAAGGGTTCCAACATAAGAGGGGGGATCCCAATGAGATCTCGGCCTCATAAGGGGG
>AC(Ms312)
TCCGTCGCTTTAGTCCACTCAGCCATCTCTCCCAATTACAAAAGGATAATTCATATGTGACGCGTGAAGTAAAGATTGATAAAAGTCTTTCTTTATCTTTCTTTTCTTTATTCTATATATATACGAATTTTATCAGCAATTGCATTTAGATAAGGATTCGAAACAGATATCTCCAATAGAAAGAGTACCTCTTTGATTTCGTACGAAAGGTTCTTTTATTCCCCCGGCCTGGCCAGTACCTATACCTAGCCAGGCCATTCCTTGTTTTGTTCCAATGAATCATAGATCAAATGATTTATCTGATTTGAAAACGAAAATACTTGTTATTGAAGCAGCAAGAAGGGCTATTTCCATTCCTATGACAGGAGTGTCATTTCTTATTATTCTTTGTTTTTCCTTTTATCGATTGACTTACTTTACTGGAATAAAAAAAAATGGAGCTATGGATTCTTGCACAATTCAACTTATTTTTATGTTCCGACTTCAATGGCTCTTTCGGGCCGGAACTGTCAGTAACGATTCCCCCAGCAAAAGAAAAGATATAACTTGTTATTTAAATGAACCTTCTTCTCCTATTTCATTAAGTCCCCCGTCGGAACACGTCAGCACTCACTCCAATTTTCATGATTCTGATCCTATCTGGATTACGTCTCACTCCCTTGTTCGACAAATGGTCCATTCATATACAATAATCATATTGTACTTTTACACATTTGGATGAAGCAACAGATTCGTCCATACCATTGGTATGGTTTGTAAGACCACGACTGATCCTGAAAGGGAATGAATGGAAAAAACAGCATGTCGTATCAATGGAGAACTCTGAGAATACTTCCTGGGTCGGTAGAAAATCTTGTTTTGATTCTTGGAACGGTACCAAATCAATTCACAGTTTGGTCGAGTGAATAAATGGATAGAGCCCTAATGGCTCCAATTATAAGGAAACCAAAAGCAACGAGCTCGGTTCATAATTCGAATGATTACCCGATCTAATTAGACGTTAAAAATGGATTAGTGCCTGATGCGGGAAAGGGTTCTCCTGTGAGTGGATCATCGATTCCTTTTTTTTTCATGAATCCTAACTATTAACTATTCTTTCTCTATTATGGAGTGGAGACGAATGTGTAGAAAAAACGGTATACTGATAAAGAGAATTTCTTCCAAAGTCAAAAGAGCGATCGGGTTGCAAAAATAAAGGATTTCTAACCATCTCTTGTAACTATAACGAACACAAACAAATTGGATGGAAAGAGAGAGGATCCGTTCATTGGACTCCCCGTCTCCGGGGTATCTATTCTTTTCTTACTATATACCCTGTTCTGACCGTATCGCACTATGTATCATTTGATAACCCAAGAAATCCCCCGTGCCTTTGTATAATTTCAAATGGAGGAATTACAAGGATATTTAGAAATAGATAGATCTAGGCAACGACACTTCCTATATCCGCTTCTATTTCAGGAGTATATCTACGCACTTGCTCATGATCATGATCGAAATAATAATAGCCCATATGATGTTCAATCGTCGAGATTGAAAGATTCAATGCAATATATTTTAGGAAACGTTAGAATCGATGAATAAAGACTCGTTCAAATGAATATTTGAACTTCAATAATCCTTAGTATCCCGGTATGGTGTCATTTTTAACAACAGGCTTTCACGTAGTATAAGTTCTTCTGGAACAGTTGGAACTAGATGGTTATGTCCTCAGTTGAGGTCTAGAACTAAGAATTGTCCCCTTTTTTATATCAGTTTTTGATGATTCATTTCTCATTTATCTGATTTCATGGATCGGAAATGAAAAAAGATTCATTTTTCACTGAACAAAAGAAAATAAATAGGATTTTTTATGTACCACAATTGGATAACTACATCCAAGGAATTTCTATAAATATTTAGATAGTTTGGTATCAAAACTGTATTAATGGTTGGGATCCTCATTGTATACATAATTCGTGTGAGGATTTACCGAACCAATTAGGTATTGGGCTGCACATAAAACAAAAGAGTTTCAATCTCTATTGGAATTCTACGCTATGTACTTTACTTATAAATAAAGTATATTCTATATAAAATAGATTGATCGATCCTACGGTCCAAACATAGGATCTATCGGTAAACTACCGGAATCTTAACTATATAATAATTAATATTAATAGAATGAAGAATCGAATTCTATTCCATTAAAAATGATTAATTAATATCATAAGAATATTCTTATATATTAGAATATAACTCTAACTATATAGAATTTTTATTGAAAATTCGAGTGATTTATATTATCATTCTATTAATTCTTATTATATTTTCTATTAGATTAGAAATTTTATTATTCGAAATTTCTATTTCTTTGATTTCGAATTTTTTTTCTTTAAATGCAAAATATTACATTTGAAATAATTATATATAACTATATCCATATTAGTTATAGCAGATTCTATTAATTCTAAATTCTATTAGATTAGAGCGGATCGGTCCTAAGGAAAGGATAAGATAAGAATGCAATTCAGATCATAATGAGACATTCCTCTGGTTTCATTCGGAAAGGGAGGAGATAGGACGAAAAAAAAAAAGAAAAATGAATATCGACCGTTCCAGTATTCCCAATCGCGCGGGAAAAATGAGAGGGAGAGAGACATGTATATGTGGGATATATCCATCCATATTGAATTGCAGATACATCAATGATAGAATCATTTCCGATTGGACCAAATACTGGCCCACCGATAGAGATGAAAGAAGATGGGTAAGAAATAGGAGCAGACACTTTTTCGATATAGGAATCAGTATCTAATGAATTCAAGGGTTCCAACATAAGAGGGGGGATCCCAATGAGATCTCGGCCTCATAAGGGGG
>TLA(Ms313)
TCCGTCGCTTTAGTCCACTCAGCCATCTCTCCCAATTACAAAAGGATAATTCATATGTGACGCGTGAAGTAAAGATTGATAAAAGTCTTTCTTTATCTTTCTTTTCTTTATTCTATATATATACGAATTTTATCAGCAATTGCATTTAGATAAGGATTCGAAACAGATATCTCCAATAGAAAGAGTACCTCTTTGATTTCGTACGAAAGGTTCTTTTATTCCCCCGGCCTGGCCAGTACCTATACCTAGCCAGGCCATTCCTTGTTTTGTTCCAATGAATCATAGATCAAATGATTTATCTGATTTGAAAACGAAAATACTTGTTATTGAAGCAGCAAGAAGGGCTATTTCCATTCCTATGACAGGAGTGTCATTTCTTATTATTCTTTGTTTTTCCTTTTATCGATTGACTTACTTTACTGGAATAAAAAAAAATGGAGCTATGGATTCTTGCACAATTCAACTTATTTTTATGTTCCGACTTCAATGGCTCTTTCGGGCCGGAACTGTCAGTAACGATTCCCCCAGCAAAAGAAAAGATATAACTTGTTATTTAAATGAACCTTCTTCTCCTATTTCATTAAGTCCCCCGTCGGAACACGTCAGCACTCACTCCAATTTTCATGATTCTGATCCTATCTTGATTACGTCTCACTCCCTTGTTCGACAAATGGTCCATTCATATACAATAATCATATTGTACTTTTACACATTTGGATGAAGCAACAGATTCGTCCATACCATTGGTATGGTTTGTAAGACCACGACTGATCCTGAAAGGGAATGAATGGAAAAAACAGCATGTCGTATCAATGGAGAACTCTGAGAATACTTCCTGGGTCGGTAGAAAATCTTGTTTTGATTCTTGGAACGGTACCAAATCAATTCACAGTTTGGTCGAGTGAATAAATGGATAGAGCCCTAATGGCTCCAATTATAAGGAAACCAAAAGCAACGAGCTCGGTTCATAATTCGAATGATTACCCGATCTAATTAGACGTTAAAAATGGATTAGTGCCTGATGCGGGAAAGGGTTCTCCTGTGAGTGGATCATCGATTCCTTTTTTTTTCATGAATCCTAACTATTAACTATTCTTTCTCTATTATGGAGTGGAGACAAATGTGTAGAAAAAACGGTATACTGATAAAGAGAATTTCTTCCAAAGTCAAAAGAGCGATCGGGTTGCAAAAATAAAGGATTTCTAACCATCTCTTGTAACTATAACGAACACAAACAAATTGGATGGAAAGAGAGAGGATCCGTTCATTGGACTCCCCGTCTCCGGGGTATCTATTCTTTTCTTACTATATACCCTGTTCTGACCGTATCGCACTATGTATCATTTGATAACCCAAGAAATCCCCCGTGCCTTTGTATAATTTCAAATGGAGGAATTACAAGGATATTTAGAAATAGATAGATCTAGGCAACGACACTTCCTATATCCGCTTCTATTTCAGGAGTATATCTACGCACTTGCTCATGATCATGATCGAAATAATAATAGCCCATATGATGTTCAATCGTCGAGATTGAAAGATTCAATGCAATATATTTTAGGAAACGTTAGAATCGATGAATAAAGACTCGTTCAAATGAATATTTGAACTTCAATAATCCTTAGTATCCCGGTATGGTGTCATTTTTAACAACAGGCTTTCACGTAGTATAAGTTCTTCTGGAACAGTTGGAACTAGATGGTTATGTCCTCAGTTGAGGTCTAGAACTAAGAATTGTCCCTTTTTTTATATCATTTTTTGATGATTCATTTCTCATTTATCTGATTTCATGGATCGGAAATGAAAAAAGATTCATTTTTCACTGAACAAAAGAAAATAAATAGGATTTTTTATGTACCACAATTGGATAACTACATCCAAGGAATTTCTATAAATATTTAGATAGTTTGGTATCAAAACTGTATTAATGGTTGGGATCCTCATTGTATACATAATTCGTGTGAGGATTTACCGAACCAATTAGGTATTGGGCTGCACATAAAACAAAAGAGTTTCAATCTCTATTGGAATTCTACGCTATGTACTTTACTTATAAATAAAGTATATTCTATATAAAATAGATTGATCGATCCTACGGTCCAAACATAGGATCTATCGGTAAACTACCGGAATCTTAACTATATAATAATTAATATTAATAGAATGAAGAATCGAATTCTATTCCATTAAAAATGATTAATTAATATCATAAGAATATTCTTATATATTAGAATATAACTCTAACTATATAGAATTTTTATTGAAAATTCGAGTGATTTATATTATCATTCTATTAATTCTTATTATATTTTCTATTAGATTAGAAATTTTATTATTCGAAATTTCTATTTCTTTGATTTCGAATTTTTTTTCTTTAAATGCAAAATATTACATTTGAAATAATTATATATAACTATATCCATATTAGTTATAGCAGATTCTATTAATTCTAAATTCTATTAGATTAGAGCGGATCGGTCCTAAGGAAAGGATAAGATAAGAATGCAATTCAGATCATAATGAGACATTCCTCTGGTTTCATTCGGAAAGGGAGGAGATAGGACGAAAAAAAAAAAGAAAAATGAATATCGACCGTTCCAGTATTCCCAATCGCGCGGGAAAAATGAGAGGGAGAGAGACATGTATATGTGGGATATATCCATCCATATTGAATTGCAGATACATCAATGATAGAATCATTTCCGATTGGACCAAATACTGGCCCACCGATAGAGATGAAAGAAGATGGGTAAGAAATAGGAGCAGACACTTTTTCGATATAGGAATCAGTATCTAATGAATTCAAGGGTTCCAACATAAGAGGGGGGATCCCAATGAGATCTCGGCCTCATAAGGGGG
>CI(Ms168)
TCCGTCGCTTTAGTCCACTCAGCCATCTCTCCCAATTACAAAAGGATAATTCATATGTGACGCGTGAAGTAAAGATTGATAAAAGTCTTTCTTTATCTTTCTTTTCTTTATTCTATATATATACGAATTTTATCAGCAATTGCATTTAGATAAGGATTCGAAACAGATATCTCCAATAGAAAGAGTACCTCTTTGATTTCGTACGAAAGGTTCTTTTATTCCCCCGGCCTGGCCAGTACCTATACCTAGCCAGGCCATTCCTTGTTTTGTTCCAATGAATCATAGATCAAATGATTTATCTGATTTGAAAACGAAAATACTTGTTATTGAAGCAGCAAGAAGGGCTATTTCCATTCCTATGACAGGAGTGTCATTTCTTATTATTCTTTGTTTTTCCTTTTATCGATTGACTTACTTTACTGGAATAAAAAAAAATGGAGCTATGGATTCTTGCACAATTCAACTTATTTTTATGTTCCGACTTCAATGGCTCTTTCGGGCCGGAACTGTCAGTAACGATTCCCCCAGCAAAAGAAAAGATATAACTTGTTATTTAAATGAACCTTCTTCTCCTATTTCATTAAGTCCCCCGTCGGAACACGTCAGCACTCACTCCAATTTTCATGATTCTGATCCTATCTTGATTACGTCTCACTCCCTTGTTCGACAAATGGTCCATTCATATACAATAATCATATTGTACTTTTACACATTTGGATGAAGCAACAGATTCGTCCATACCATTGGTATGGTTTGTAAGACCACGACTGATCCTGAAAGGGAATGAATGGAAAAAACAGCATGTCGTATCAATGGAGAACTCTGAGAATACTTCCTGGGTCGGTAGAAAATCTTGTTTTGATTCTTGGAACGGTACCAAATCAATTCACAGTTTGGTCGAGTGAATAAATGGATAGAGCCCTAATGGCTCCAATTATAAGGAAACCAAAAGCAACGAGCTCGGTTCATAATTCGAATGATTACCCGATCTAATTAGACGTTAAAAATGGATTAGTGCCTGATGCGGGAAAGGGTTCTCCTGTGAGTGGATCATCGATTCCTTTTTTTTTCATGAATCCTAACTATTAACTATTCTTTCTCTATTATGGAGTGGAGACGAATGTGTAGAAGAAACGGTATACTGATAAAGAGAATTTCTTCCAAAGTCAAAAGAGCGATCGGGTTGCAAAAATAAAGGATTTCTAACCATCTCTTGTAACTATAACGAACACAAACAAATTGGATGGAAAGAGAGAGGATCCGTTCATTGGACTCCCCGTCTCCGGGGTATCTATTCTTTTCTTACTATATACCCTGTTCTGACCGTATCGCACTATGTATCATTTGATAACCCAAGAAATCCCCCGTGCCTTTGTATAATTTCAAATGGAGGAATTACAAGGATATTTAGAAATAGATAGATCTAGGCAACGACACTTCCTATATCCGCTTCTATTTCAGGAGTATATCTACGCACTTGCTCATGATCATGATCGAAATAATAATAGCCCATATGATGTTCAATCGTCGAGATTGAAAGATTCAATGCAATATATTTTAGGAAACGTTAGAATCGATGAATAAAGACTCGTTCAAATGAATATTTGAACTTCAATAATCCTTAGTATCCCGGTATGGTGTCATTTTTAACAACAGGCTTTCACGTAGTATAAGTTCTTCTGGAACAGTTGGAACTAGATGGTTATGTCCTCAGTTGAGGTCTAGAACTAAGAATTGTCCCCTTTTTTATATCATTTTTTGATGATTCATTTCTCATTTATCTGATTTCATGGATCGGAAATGAAAAAAGATTCATTTTTCACTGAACAAAAGAAAATAAATAGGATTTTTTATGTACCACAATTGGATAACTACATCCAAGGAATTTCTATAAATATTTAGATAGTTTGGTATCAAAACTGTATTAATGGTTGGGATCCTCATTGTATACATAATTCGTGTGAGGATTTACCGAACCAATTAGGTATTGGGCTGCACATAAAACAAAAGAGTTTCAATCTCTATTGGAATTCTACGCTATGTACTTTACTTATAAATAAAGTATATTCTATATAAAATAGATTGATCGATCCTACGGTCCAAACATAGGATCTATCGGTAAACTACCGGAATCTTAACTATATAATAATTAATATTAATAGAATGAAGAATCGAATTCTATTCCATTAAAAATGATTAATTAATATCATAAGAATATTCTTATATATTAGAATATAACTCTAACTATATAGAATTTTTATTGAAAATTCGAGTGATTTATATTATCATTCTATTAATTCTTATTATATTTTCTATTAGATTAGAAATTTTATTATTCGAAATTTCTATTTCTTTGATTTCGAATTTTTTTTCTTTAAATGCAAAATATTACATTTGAAATAATTATATATAACTATATCCATATTAGTTATAGCAGATTCTATTAATTCTAAATTCTATTAGATTAGAGCGGATCGGTCCTAAGGAAAGGATAAGATAAGAATGCAATTCAGATCATAATGAGACATTCCTCTGGTTTCATTCGGAAAGGGAGGAGATAGGACGAAAAAAAAAAAGAAGAATGAATATCGACCGTTCCAGTATTCCCAATCGCGCGGGAAAAATGAGAGGGAGAGAGACATGTATATGTGGGATATATCCATCCATATTGAATTGCAGATACATCAATGATAGAATCATTTCCGATTGGACCAAATACTGGCCCACCGATAGAGATGAAAGAAGATGGGTAAGAAATAGGAGCAGACACTTTTTCGATATAGGAATCAGTATCTAATGAATTCAAGGGTTCCAACATAAGAGGGGGGATCCCAATGAGATCTCGGCCTCATAAGGGGG
>CI(Ms174)
TCCGTCGCTTTAGTCCACTCAGCCATCTCTCCCAATTACAAAAGGATAATTCATATGTGACGCGTGAAGTAAAGATTGATAAAAGTCTTTCTTTATCTTTCTTTTCTTTATTCTATATATATACGAATTTTATCAGCAATTGCATTTAGATAAGGATTCGAAACAGATATCTCCAATAGAAAGAGTACCTCTTTGATTTCGTACGAAAGGTTCTTTTATTCCCCCGGCCTGGCCAGTACCTATACCTAGCCAGGCCATTCCTTGTTTTGTTCCAATGAATCATAGATCAAATGATTTATCTGATTTGAAAACGAAAATACTTGTTATTGAAGCAGCAAGAAGGGCTATTTCCATTCCTATGACAGGAGTGTCATTTCTTATTATTCTTTGTTTTTCCTTTTATCGATTGACTTACTTTACTGGAATAAAAAAAAATGGAGCTATGGATTCTTGCACAATTCAACTTATTTTTATGTTCCGACTTCAATGGCTCTTTCGGGCCGGAACTGTCAGTAACGATTCCCCCAGCAAAAGAAAAGATATAACTTGTTATTTAAATGAACCTTCTTCTCCTATTTCATTAAGTCCCCCGTCGGAACACGTCAGCACTCACTCCAATTTTCATGATTCTGATCCTATCTTGATTACGTCTCACTCCCTTGTTCGACAAATGGTCCATTCATATACAATAATCATATTGTACTTTTACACATTTGGATGAAGCAACAGATTCGTCCATACCATTGGTATGGTTTGTAAGACCACGACTGATCCTGAAAGGGAATGAATGGAAAAAACAGCATGTCGTATCAATGGAGAACTCTGAGAATACTTCCTGGGTCGGTAGAAAATCTTGTTTTGATTCTTGGAACGGTACCAAATCAATTCACAGTTTGGTCGAGTGAATAAATGGATAGAGCCCTAATGGCTCCAATTATAAGGAAACCAAAAGCAACGAGCTCGGTTCATAATTCGAATGATTACCCGATCTAATTAGACGTTAAAAATGGATTAGTGCCTGATGCGGGAAAGGGTTCTCCTGTGAGTGGATCATCGATTCCTTTTTTTTTCATGAATCCTAACTATTAACTATTCTTTCTCTATTATGGAGTGGAGACGAATGTGTAGAAGAAACGGTATACTGATAAAGAGAATTTCTTCCAAAGTCAAAAGAGCGATCGGGTTGCAAAAATAAAGGATTTCTAACCATCTCTTGTAACTATAACGAACACAAACAAATTGGATGGAAAGAGAGAGGATCCGTTCATTGGACTCCCCGTCTCCGGGGTATCTATTCTTTTCTTACTATATACCCTGTTCTGACCGTATCGCACTATGTATCATTTGATAACCCAAGAAATCCCCCGTGCCTTTGTATAATTTCAAATGGAGGAATTACAAGGATATTTAGAAATAGATAGATCTAGGCAACGACACTTCCTATATCCGCTTCTATTTCAGGAGTATATCTACGCACTTGCTCATGATCATGATCGAAATAATAATAGCCCATATGATGTTCAATCGTCGAGATTGAAAGATTCAATGCAATATATTTTAGGAAACGTTAGAATCGATGAATAAAGACTCGTTCAAATGAATATTTGAACTTCAATAATCCTTAGTATCCCGGTATGGTGTCATTTTTAACAACAGGCTTTCACGTAGTATAAGTTCTTCTGGAACAGTTGGAACTAGATGGTTATGTCCTCAGTTGAGGTCTAGAACTAAGAATTGTCCCCTTTTTTATATCATTTTTTGATGATTCATTTCTCATTTATCTGATTTCATGGATCGGAAATGAAAAAAGATTCATTTTTCACTGAACAAAAGAAAATAAATAGGATTTTTTATGTACCACAATTGGATAACTACATCCAAGGAATTTCTATAAATATTTAGATAGTTTGGTATCAAAACTGTATTAATGGTTGGGATCCTCATTGTATACATAATTCGTGTGAGGATTTACCGAACCAATTAGGTATTGGGCTGCACATAAAACAAAAGAGTTTCAATCTCTATTGGAATTCTACGCTATGTACTTTACTTATAAATAAAGTATATTCTATATAAAATAGATTGATCGATCCTACGGTCCAAACATAGGATCTATCGGTAAACTACCGGAATCTTAACTATATAATAATTAATATTAATAGAATGAAGAATCGAATTCTATTCCATTAAAAATGATTAATTAATATCATAAGAATATTCTTATATATTAGAATATAACTCTAACTATATAGAATTTTTATTGAAAATTCGAGTGATTTATATTATCATTCTATTAATTCTTATTATATTTTCTATTAGATTAGAAATTTTATTATTCGAAATTTCTATTTCTTTGATTTCGAATTTTTTTTCTTTAAATGCAAAATATTACATTTGAAATAATTATATATAACTATATCCATATTAGTTATAGCAGATTCTATTAATTCTAAATTCTATTAGATTAGAGCGGATCGGTCCTAAGGAAAGGATAAGATAAGAATGCAATTCAGATCATAATGAGACATTCCTCTGGTTTCATTCGGAAAGGGAGGAGATAGGACGAAAAAAAAAAAGAAGAATGAATATCGACCGTTCCAGTATTCCCAATCGCGCGGGAAAAATGAGAGGGAGAGAGACATGTATATGTGGGATATATCCATCCATATTGAATTGCAGATACATCAATGATAGAATCATTTCCGATTGGACCAAATACTGGCCCACCGATAGAGATGAAAGAAGATGGGTAAGAAATAGGAGCAGACACTTTTTCGATATAGGAATCAGTATCTAATGAATTCAAGGGTTCCAACATAAGAGGGGGGATCCCAATGAGATCTCGGCCTCATAAGGGGG
>CI(Ms178)
TCCGTCGCTTTAGTCCACTCAGCCATCTCTCCCAATTACAAAAGGATAATTCATATGTGACGCGTGAAGTAAAGATTGATAAAAGTCTTTCTTTATCTTTCTTTTCTTTATTCTATATATATACGAATTTTATCAGCAATTGCATTTAGATAAGGATTCGAAACAGATATCTCCAATAGAAAGAGTACCTCTTTGATTTCGTACGAAAGGTTCTTTTATTCCCCCGGCCTGGCCAGTACCTATACCTAGCCAGGCCATTCCTTGTTTTGTTCCAATGAATCATAGATCAAATGATTTATCTGATTTGAAAACGAAAATACTTGTTATTGAAGCAGCAAGAAGGGCTATTTCCATTCCTATGACAGGAGTGTCATTTCTTATTATTCTTTGTTTTTCCTTTTATCGATTGACTTACTTTACTGGAATAAAAAAAAATGGAGCTATGGATTCTTGCACAATTCAACTTATTTTTATGTTCCGACTTCAATGGCTCTTTCGGGCCGGAACTGTCAGTAACGATTCCCCCAGCAAAAGAAAAGATATAACTTGTTATTTAAATGAACCTTCTTCTCCTATTTCATTAAGTCCCCCGTCGGAACACGTCAGCACTCACTCCAATTTTCATGATTCTGATCCTATCTTGATTACGTCTCACTCCCTTGTTCGACAAATGGTCCATTCATATACAATAATCATATTGTACTTTTACACATTTGGATGAAGCAACAGATTCGTCCATACCATTGGTATGGTTTGTAAGACCACGACTGATCCTGAAAGGGAATGAATGGAAAAAACAGCATGTCGTATCAATGGAGAACTCTGAGAATACTTCCTGGGTCGGTAGAAAATCTTGTTTTGATTCTTGGAACGGTACCAAATCAATTCACAGTTTGGTCGAGTGAATAAATGGATAGAGCCCTAATGGCTCCAATTATAAGGAAACCAAAAGCAACGAGCTCGGTTCATAATTCGAATGATTACCCGATCTAATTAGACGTTAAAAATGGATTAGTGCCTGATGCGGGAAAGGGTTCTCCTGTGAGTGGATCATCGATTCCTTTTTTTTTCATGAATCCTAACTATTAACTATTCTTTCTCTATTATGGAGTGGAGACGAATGTGTAGAAGAAACGGTATACTGATAAAGAGAATTTCTTCCAAAGTCAAAAGAGCGATCGGGTTGCAAAAATAAAGGATTTCTAACCATCTCTTGTAACTATAAGGAACACAAACAAATTGGATGGAAAGAGAGAGGATCCGTTCATTGGACTCCCCGTCTCCGGGGTATCTATTCTTTTCTTACTATATACCCTGTTCTGACCGTATCGCACTATGTATCATTTGATAACCCAAGAAATCCCCCGTGCCTTTGTATAATTTCAAATGGAGGAATTACAAGGATATTTAGAAATAGATAGATCTAGGCAACGACACTTCCTATATCCGCTTCTATTTCAGGAGTATATCTACGCACTTGCTCATGATCATGATCGAAATAATAATAGCCCATATGATGTTCAATCGTCGAGATTGAAAGATTCAATGCAATATATTTTAGGAAACGTTAGAATCGATGAATAAAGACTCGTTCAAATGAATATTTGAACTTCAATAATCCTTAGTATCCCGGTATGGTGTCATTTTTAACAACAGGCTTTCACGTAGTATAAGTTCTTCTGGAACAGTTGGAACTAGATGGTTATGTCCTCAGTTGAGGTCTAGAACTAAGAATTGTCCCCTTTTTTATATCATTTTTTGATGATTCATTTCTCATTTATCTGATTTCATGGATCGGAAATGAAAAAAGATTCATTTTTCACTGAACAAAAGAAAATAAATAGGATTTTTTATGTACCACAATTGGATAACTACATCCAAGGAATTTCTATAAATATTTAGATAGTTTGGTATCAAAACTGTATTAATGGTTGGGATCCTCATTGTATACATAATTCGTGTGAGGATTTACCGAACCAATTAGGTATTGGGCTGCACATAAAACAAAAGAGTTTCAATCTCTATTGGAATTCTACGCTATGTACTTTACTTATAAATAAAGTATATTCTATATAAAATAGATTGATCGATCCTACGGTCCAAACATAGGATCTATCGGTAAACTACCGGAATCTTAACTATATAATAATTAATATTAATAGAATGAAGAATCGAATTCTATTCCATTAAAAATGATTAATTAATATCATAAGAATATTCTTATATATTAGAATATAACTCTAACTATATAGAATTTTTATTGAAAATTCGAGTGATTTATATTATCATTCTATTAATTCTTATTATATTTTCTATTAGATTAGAAATTTTATTATTCGAAATTTCTATTTCTTTGATTTCGAATTTTTTTTCTTTAAATGCAAAATATTACATTTGAAATAATTATATATAACTATATCCATATTAGTTATAGCAGATTCTATTAATTCTAAATTCTATTAGATTAGAGCGGATCGGTCCTAAGGAAAGGATAAGATAAGAATGCAATTCAGATCATAATGAGACATTCCTCTGGTTTCATTCGGAAAGGGAGGAGATAGGACGAAAAAAAAAAAGAAGAATGAATATCGACCGTTCCAGTATTCCCAATCGCGCGGGAAAAATGAGAGGGAGAGAGACATGTATATGTGGGATATATCCATCCATATTGAATTGCAGATACATCAATGATAGAATCATTTCCGATTGGACCAAATACTGGCCCACCGATAGAGATGAAAGAAGATGGGTAAGAAATAGGAGCAGACACTTTTTCGATATAGGAATCAGTATCTAATGAATTCAAGGGTTCCAACATAAGAGGGGGGATCCCAATGAGATCTCGGCCTCATAAGGGGG
>CI(Ms183)
TCCGTCGCTTTAGTCCACTCAGCCATCTCTCCCAATTACAAAAGGATAATTCATATGTGACGCGTGAAGTAAAGATTGATAAAAGTCTTTCTTTATCTTTCTTTTCTTTATTCTATATATATACGAATTTTATCAGCAATTGCATTTAGATAAGGATTCGAAACAGATATCTCCAATAGAAAGAGTACCTCTTTGATTTCGTACGAAAGGTTCTTTTATTCCCCCGGCCTGGCCAGTACCTATACCTAGCCAGGCCATTCCTTGTTTTGTTCCAATGAATCATAGATCAAATGATTTATCTGATTTGAAAACGAAAATACTTGTTATTGAAGCAGCAAGAAGGGCTATTTCCATTCCTATGACAGGAGTGTCATTTCTTATTATTCTTTGTTTTTCCTTTTATCGATTGACTTACTTTACTGGAATAAAAAAAAATGGAGCTATGGATTCTTGCACAATTCAACTTATTTTTATGTTCCGACTTCAATGGCTCTTTCGGGCCGGAACTGTCAGTAACGATTCCCCCAGCAAAAGAAAAGATATAACTTGTTATTTAAATGAACCTTCTTCTCCTATTTCATTAAGTCCCCCGTCGGAACACGTCAGCACTCACTCCAATTTTCATGATTCTGATCCTATCTTGATTACGTCTCACTCCCTTGTTCGACAAATGGTCCATTCATATACAATAATCATATTGTACTTTTACACATTTGGATGAAGCAACAGATTCGTCCATACCATTGGTATGGTTTGTAAGACCACGACTGATCCTGAAAGGGAATGAATGGAAAAAACAGCATGTCGTATCAATGGAGAACTCTGAGAATACTTCCTGGGTCGGTAGAAAATCTTGTTTTGATTCTTGGAACGGTACCAAATCAATTCACAGTTTGGTCGAGTGAATAAATGGATAGAGCCCTAATGGCTCCAATTATAAGGAAACCAAAAGCAACGAGCTCGGTTCATAATTCGAATGATTACCCGATCTAATTAGACGTTAAAAATGGATTAGTGCCTGATGCGGGAAAGGGTTCTCCTGTGAGTGGATCATCGATTCCTTTTTTTTTCATGAATCCTAACTATTAACTATTCTTTCTCTATTATGGAGTGGAGACGAATGTGTAGAAAAAACGGTATACTGATAAAGAGAATTTCTTCCAAAGTCAAAAGAGCGATCGGGTTGCAAAAATAAAGGATTTCTAACCATCTCTTGTAACTATAACGAACACAAACAAATTGGATGGAAAGAGAGAGGATCCGTTCATTGGACTCCCCGTCTCCGGGGTATCTATTCTTTTCTTACTATATACCCTGTTCTGACCGTATCGCACTATGTATCATTTGATAACCCAAGAAATCCCCCGTGCCTTTGTATAATTTCAAATGGAGGAATTACAAGGATATTTAGAAATAGATAGATCTAGGCAACGACACTTCCTATATCCGCTTCTATTTCAGGAGTATATCTACGCACTTGCTCATGATCATGATCGAAATAATAATAGCCCATATGATGTTCAATCGTCGAGATTGAAAGATTCAATGCAATATATTTTAGGAAACGTTAGAATCGATGAATAAAGACTCGTTCAAATGAATATTTGAACTTCAATAATCCTTAGTATCCCGGTATGGTGTCATTTTTAACAACAGGCTTTCACGTAGTATAAGTTCTTCTGGAACAGTTGGAACTAGATGGTTATGTCCTCAGTTGAGGTCTAGAACTAAGAATTGTCCCCTTTTTTATATCATTTTTTGATGATTCATTTCTCATTTATCTGATTTCATGGATCGGAAATGAAAAAAGATTCATTTTTCACTGAACAAAAGAAAATAAATAGGATTTTTTATGTACCACAATTGGATAACTACATCCAAGGAATTTCTATAAATATTTAGATAGTTTGGTATCAAAACTGTATTAATGGTTGGGATCCTCATTGTATACATAATTCGTGTGAGGATTTACCGAACCAATTAGGTATTGGGCTGCACATAAAACAAAAGAGTTTCAATCTCTATTGGAATTCTACGCTATGTACTTTACTTATAAATAAAGTATATTCTATATAAAATAGATTGATCGATCCTACGGTCCAAACATAGGATCTATCGGTAAACTACCGGAATCTTAACTATATAATAATTAATATTAATAGAATGAAGAATCGAATTCTATTCCATTAAAAATGATTAATTAATATCATAAGAATATTCTTATATATTAGAATATAACTCTAACTATATAGAATTTTTATTGAAAATTCGAGTGATTTATATTATCATTCTATTAATTCTTATTATATTTTCTATTAGATTAGAAATTTTATTATTCGAAATTTCTATTTCTTTGATTTCGAATTTTTTTTCTTTAAATGCAAAATATTACATTTGAAATAATTATATATAACTATATCCATATTAGTTATAGCAGATTCTATTAATTCTAAATTCTATTAGATTAGAGCGGATCGGTCCTAAGGAAAGGATAAGATAAGAATGCAATTCAGATCATAATGAGACATTCCTCTGGTTTCATTCGGAAAGGGAGGAGATAGGACGAAAAAAAAAAAGAAGAATGAATATCGACCGTTCCAGTATTCCCAATCGCGCGGGAAAAATGAGAGGGAGAGAGACATGTATATGTGGGATATATCCATCCATATTGAATTGCAGATACATCAATGATAGAATCATTTCCGATTGGACCAAATACTGGCCCACCGATAGAGATGAAAGAAGATGGGTAAGAAATAGGAGCAGACACTTTTTCGATATAGGAATCAGTATCTAATGAATTCAAGGGTTCCAACATAAGAGGGGGGATCCCAATGAGATCTCGGCCTCATAAGGGGG
>CI(Ms190)
TCCGTCGCTTTAGTCCACTCAGCCATCTCTCCCAATTACAAAAGGATAATTCATATGTGACGCGTGAAGTAAAGATTGATAAAAGTCTTTCTTTATCTTTCTTTTCTTTATTCTATATATATACGAATTTTATCAGCAATTGCATTTAGATAAGGATTCGAAACAGATATCTCCAATAGAAAGAGTACCTCTTTGATTTCGTACGAAAGGTTCTTTTATTCCCCCGGCCTGGCCAGTACCTATACCTAGCCAGGCCATTCCTTGTTTTGTTCCAATGAATCATAGATCAAATGATTTATCTGATTTGAAAACGAAAATACTTGTTATTGAAGCAGCAAGAAGGGCTATTTCCATTCCTATGACAGGAGTGTCATTTCTTATTATTCTTTGTTTTTCCTTTTATCGATTGACTTACTTTACTGGAATAAAAAAAAATGGAGCTATGGATTCTTGCACAATTCAACTTATTTTTATGTTCCGACTTCAATGGCTCTTTCGGGCCGGAACTGTCAGTAACGATTCCCCCAGCAAAAGAAAAGATATAACTTGTTATTTAAATGAACCTTCTTCTCCTATTTCATTAAGTCCCCCGTCGGAACACGTCAGCACTCACTCCAATTTTCATGATTCTGATCCTATCTGGATTACGTCTCACTCCCTTGTTCGACAAATGGTCCATTCATATACAATAATCATATTGTACTTTTACACATTTGGATGAAGCAACAGATTCGTCCATACCATTGGTATGGTTTGTAAGACCACGACTGATCCTGAAAGGGAATGAATGGAAAAAACAGCATGTCGTATCAATGGAGAACTCTGAGAATACTTCCTGGGTCGGTAGAAAATCTTGTTTTGATTCTTGGAACGGTACCAAATCAATTCACAGTTTGGTCGAGTGAATAAATGGATAGAGCCCTAATGGCTCCAATTATAAGGAAACCAAAAGCAACGAGCTCGGTTCATAATTCGAATGATTACCCGATCTAATTAGACGTTAAAAATGGATTAGTGCCTGATGCGGGAAAGGGTTCTCCTGTGAGTGGATCATCGATTCCTTTTTTTTTCATGAATCCTAACTATTAACTATTCTTTCTCTATTATGGAGTGGAGACGAATGTGTAGAAGAAACGGTATACTGATAAAGAGAATTTCTTCCAAAGTCAAAAGAGCGATCGGGTTGCAAAAATAAAGGATTTCTAACCATCTCTTGTAACTATAACGAACACAAACAAATTGGATGGAAAGAGAGAGGATCCGTTCATTGGACTCCCCGTCTCCGGGGTATCTATTCTTTTCTTACTATATACCCTGTTCTGACCGTATCGCACTATGTATCATTTGATAACCCAAGAAATCCCCCGTGCCTTTGTATAATTTCAAATGGAGGAATTACAAGGATATTTAGAAATAGATAGATCTAGGCAACGACACTTCCTATATCCGCTTCTATTTCAGGAGTATATCTACGCACTTGCTCATGATCATGATCGAAATAATAATAGCCCATATGATGTTCAATCGTCGAGATTGAAAGATTCAATGCAATATATTTTAGGAAACGTTAGAATCGATGAATAAAGACTCGTTCAAATGAATATTTGAACTTCAATAATCCTTAGTATCCCGGTATGGTGTCATTTTTAACAACAGGCTTTCACGTAGTATAAGTTCTTCTGGAACAGTTGGAACTAGATGGTTATGTCCTCAGTTGAGGTCTAGAACTAAGAATTGTCCCCTTTTTTATATCATTTTTTGATGATTCATTTCTCATTTATCTGATTTCATGGATCGGAAATGAAAAAAGATTCATTTTTCACTGAACAAAAGAAAATAAATAGGATTTTTTATGTACCACAATTGGATAACTACATCCAAGGAATTTCTATAAATATTTAGATAGTTTGGTATCAAAACTGTATTAATGGTTGGGATCCTCATTGTATACATAATTCGTGTGAGGATTTACCGAACCAATTAGGTATTGGGCTGCACATAAAACAAAAGAGTTTCAATCTCTATTGGAATTCTACGCTATGTACTTTACTTATAAATAAAGTATATTCTATATAAAATAGATTGATCGATCCTACGGTCCAAACATAGGATCTATCGGTAAACTACCGGAATCTTAACTATATAATAATTAATATTAATAGAATGAAGAATCGAATTCTATTCCATTAAAAATGATTAATTAATATCATAAGAATATTCTTATATTTTAGAATATAACTCTAACTATATAGAATTTTTATTGAAAATTCGAGTGATTTATATTATCATTCTATTAATTCTTATTATATTTTCTATTAGATTAGAAATTTTATTATTCGAAATGACTATTTCTTTGATTACGAATTTTTTTTCTTTAAATGCAAAATATTACATTTGAAATAATTATATATAACTATATCCATATTAGTTATAGCAGATTCTATTAATTCTAAATTCTATGAGATTAGAGCGGATCGGTCCTAAGGAAAGGATAAGATAAGAATGCAATTCAGATCATAATGAGACATTCCTCTGGTTTCATTCGGAAAGGGAGGAGATAGGACGAAAAAAAAAAAGAAGAATGAATATCGACCGTTCCAGTATTCCCAATCGCGCGGGAAAAATGAGAGGGAGAGAGACATGTATATGTGGGATATATCCATCCATATTGAATTGCAGATACATCAATGATAGAATCATTTCCGATTGGACCAAATACTGGCCCACCGATAGAGATGAAAGAAGATGGGTAAGAAATAGGAGCAGACACTTTTTCGATATAGGAATCAGTATCTAATGAATTCAAGGGTTCCAACATAAGAGGGGGGATCCCAATGAGATCTCGGCCTCATAAGGGGG
>CI(Ms192)
TCCGTCGCTTTAGTCCACTCAGCCATCTCTCCCAATTACAAAAGGATAATTCATATGTGACGCGTGAAGTAAAGATTGATAAAAGTCTTTCTTTATCTTTCTTTTCTTTATTCTATATATATACGAATTTTATCAGCAATTGCATTTAGATAAGGATTCGAAACAGATATCTCCAATAGAAAGAGTACCTCTTTGATTTCGTACGAAAGGTTCTTTTATTCCCCCGGCCTGGCCAGTACCTATACCTAGCCAGGCCATTCCTTGTTTTGTTCCAATGAATCATAGATCAAATGATTTATCTGATTTGAAAACGAAAATACTTGTTATTGAAGCAGCAAGAAGGGCTATTTCCATTCCTATGACAGGAGTGTCATTTCTTATTATTCTTTGTTTTTCCTTTTATCGATTGACTTACTTTACTGGAATAAAAAAAAATGGAGCTATGGATTCTTGCACAATTCAACTTATTTTTATGTTCCGACTTCAATGGCTCTTTCGGGCCGGAACTGTCAGTAACGATTCCCCCAGCAAAAGAAAAGATATAACTTGTTATTTAAATGAACCTTCTTCTCCTATTTCATTAAGTCCCCCGTCGGAACACGTCAGCACTCACTCCAATTTTCATGATTCTGATCCTATCTTGATTACGTCTCACTCCCTTGTTCGACAAATGGTCCATTCATATACAATAATCATATTGTACTTTTACACATTTGGATGAAGCAACAGATTCGTCCATACCATTGGTATGGTTTGTAAGACCACGACTGATCCTGAAAGGGAATGAATGGAAAAAACAGCATGTCGTATCAATGGAGAACTCTGAGAATACTTCCTGGGTCGGTAGAAAATCTTGTTTTGATTCTTGGAACGGTACCAAATCAATTCACAGTTTGGTCGAGTGAATAAATGGATAGAGCCCTAATGGCTCCAATTATAAGGAAACCAAAAGCAACGAGCTCGGTTCATAATTCGAATGATTACCCGATCTAATTAGACGTTAAAAATGGATTAGTGCCTGATGCGGGAAAGGGTTCTCCTGTGAGTGGATCATCGATTCCTTTTTTTTTCATGAATCCTAACTATTAACTATTCTTTCTCTATTATGGAGTGGAGACGAATGTGTAGAAGAAACGGTATACTGATAAAGAGAATTTCTTCCAAAGTCAAAAGAGCGATCGGGTTGCAAAAATAAAGGATTTCTAACCATCTCTTGTAACTATAAGGAACACAAACAAATTGGATGGAAAGAGAGAGGATCCGTTCATTGGACTCCCCGTCTCCGGGGTATCTATTCTTTTCTTACTATATACCCTGTTCTGACCGTATCGCACTATGTATCATTTGATAACCCAAGAAATCCCCCGTGCCTTTGTATAATTTCAAATGGAGGAATTACAAGGATATTTAGAAATAGATAGATCTAGGCAACGACACTTCCTATATCCGCTTCTATTTCAGGAGTATATCTACGCACTTGCTCATGATCATGATCGAAATAATAATAGCCCATATGATGTTCAATCGTCGAGATTGAAAGATTCAATGCAATATATTTTAGGAAACGTTAGAATCGATGAATAAAGACTCGTTCAAATGAATATTTGAACTTCAATAATCCTTAGTATCCCGGTATGGTGTCATTTTTAACAACAGGCTTTCACGTAGTATAAGTTCTTCTGGAACAGTTGGAACTAGATGGTTATGTCCTCAGTTGAGGTCTAGAACTAAGAATTGTCCCCTTTTTTATATCATTTTTTGATGATTCATTTCTCATTTATCTGATTTCATGGATCGGAAATGAAAAAAGATTCATTTTTCACTGAACAAAAGAAAATAAATAGGATTTTTTATGTACCACAATTGGATAACTACATCCAAGGAATTTCTATAAATATTTAGATAGTTTGGTATCAAAACTGTATTAATGGTTGGGATCCTCATTGTATACATAATTCGTGTGAGGATTTACCGAACCAATTAGGTATTGGGCTGCACATAAAACAAAAGAGTTTCAATCTCTATTGGAATTCTACGCTATGTACTTTACTTATAAATAAAGTATATTCTATATAAAATAGATTGATCGATCCTACGGTCCAAACATAGGATCTATCGGTAAACTACCGGAATCTTAACTATATAATAATTAATATTAATAGAATGAAGAATCGAATTCTATTCCATTAAAAATGATTAATTAATATCATAAGAATATTCTTATATATTAGAATATAACTCTAACTATATAGAATTTTTATTGAAAATTCGAGTGATTTATATTATCATTCTATTAATTCTTATTATATTTTCTATTAGATTAGAAATTTTATTATTCGAAATTTCTATTTCTTTGATTTCGAATTTTTTTTCTTTAAATGCAAAATATTACATTTGAAATAATTATATATAACTATATCCATATTAGTTATAGCAGATTCTATTAATTCTAAATTCTATTAGATTAGAGCGGATCGGTCCTAAGGAAAGGATAAGATAAGAATGCAATTCAGATCATAATGAGACATTCCTCTGGTTTCATTCGGAAAGGGAGGAGATAGGACGAAAAAAAAAAAGAAGAATGAATATCGACCGTTCCAGTATTCCCAATCGCGCGGGAAAAATGAGAGGGAGAGAGACATGTATATGTGGGATATATCCATCCATATTGAATTGCAGATACATCAATGATAGAATCATTTCCGATTGGACCAAATACTGGCCCACCGATAGAGATGAAAGAAGATGGGTAAGAAATAGGAGCAGACACTTTTTCGATATAGGAATCAGTATCTAATGAATTCAAGGGTTCCAACATAAGAGGGGGGATCCCAATGAGATCTCGGCCTCATAAGGGGG
>CP(Ms3)
TCCGTCGCTTTAGTCCACTCAGCCATCTCTCCCAATTACAAAAGGATAATTCATATGTGACGCGTGAAGTAAAGATTGATAAAAGTCTTTCTTTATCTTTCTTTTCTTTATTCTATATATATACGAATTTTATCAGCAATTGCATTTAGATAAGGATTCGAAACAGATATCTCCAATAGAAAGAGTACCTCTTTGATTTCGTACGAAAGGTTCTTTTATTCCCCCGGCCTGGCCAGTACCTATACCTAGCCAGGCCATTCCTTGTTTTGTTCCAATGAATCATAGATCAAATGATTTATCTGATTTGAAAACGAAAATACTTGTTATTGAAGCAGCAAGAAGGGCTATTTCCATTCCTATGACAGGAGTGTCATTTCTTATTATTCTTTGTTTTTCCTTTTATCGATTGACTTACTTTACTGGAATAAAAAAAAATGGAGCTATGGATTCTTGCACAATTCAACTTATTTTTATGTTCCGACTTCAATGGCTCTTTCGGGCCGGAACTGTCAGTAACGATTCCCCCAGCAAAAGAAAAGATATAACTTGTTATTTAAATGAACCTTCTTCTCCTATTTCATTAAGTCCCCCGTCGGAACACGTCAGCACTCACTCCAATTTTCATGATTCTGATCCTATCTGGATTACGTCTCACTCCCTTGTTCGACAAATGGTCCATTCATATACAATAATCATATTGTACTTTTACACATTTGGATGAAGCAACAGATTCGTCCATACCATTGGTATGGTTTGTAAGACCACGACTGATCCTGAAAGGGAATGAATGGAAAAAACAGCATGTCGTATCAATGGAGAACTCTGAGAATACTTCCTGGGTCGGTAGAAAATCTTGTTTTGATTCTTGGAACGGTACCAAATCAATTCACAGTTTGGTCGAGTGAATAAATGGATAGAGCCCTAATGGCTCCAATTATAAGGAAACCAAAAGCAACGAGCTCGGTTCATAATTCGAATGATTACCCGATCTAATTAGACGTTAAAAATGGATTAGTGCCTGATGCGGGAAAGGGTTCTCCTGTGAGTGGATCATCGATTCCTTTTTTTTTCATGAATCCTAACTATTAACTATTCTTTCTCTATTATGGAGTGGAGACGAATGTGTAGAAGAAACGGTATACTGATAAAGAGAATTTCTTCCAAAGTCAAAAGAGCGATCGGGTTGCAAAAATAAAGGATTTCTAACCATCTCTTGTAACTATAACGAACACAAACAAATTGGATGGAAAGAGAGAGGATCCGTTCATTGGACTCCCCGTCTCCGGGGTATCTATTCTTTTCTTACTATATACCCTGTTCTGACCGTATCGCACTATGTATCATTTGATAACCCAAGAAATCCCCCGTGCCTTTGTATAATTTCAAATGGAGGAATTACAAGGATATTTAGAAATAGATAGATCTAGGCAACGACACTTCCTATATCCGCTTCTATTTCAGGAGTATATCTACGCACTTGCTCATGATCATGATCGAAATAATAATAGCCCATATGATGTTCAATCGTCGAGATTGAAAGATTCAATGCAATATATTTTAGGAAACGTTAGAATCGATGAATAAAGACTCGTTCAAATGAATATTTGAACTTCAATAATCCTTAGTATCCCGGTATGGTGTCATTTTTAACAACAGGCTTTCACGTAGTATAAGTTCTTCTGGAACAGTTGGAACTAGATGGTTATGTCCTCAGTTGAGGTCTAGAACTAAGAATTGTCCCCTTTTTTATATCATTTTTTGATGATTCATTTCTCATTTATCTGATTTCATGGATCGGAAATGAAAAAAGATTCATTTTTCACTGAACAAAAGAAAATAAATAGGATTTTTTATGTACCACAATTGGATAACTACATCCAAGGAATTTCTATAAATATTTAGATAGTTTGGTATCAAAACTGTATTAATGGTTGGGATCCTCATTGTATACATAATTCGTGTGAGGATTTACCGAACCAATTAGGTATTGGGCTGCACATAAAACGAAAGAGTTTCAATCTCTATTGGAATTCTACGCTATGTACTTTACTTATAAATAAAGTATATTCTATATAAAATAGATTGATCGATCCTACGGTCCAAACATAGGATCTATCGGTAAACTACCGGAATCTTAACTATATAATAATTAATATTAATAGAATGAAGAATCGAATTCTATTCCATTAAAAATGATTAATTAATATCATAAGAATATTCTTATATATTAGAATATAACTCTAACTATATAGAATTTTTATTGAAAATTCGAGTGATTTATATTATCATTCTATTAATTCTTATTATATTTTCTATTAGATTAGAAATTTTATTATTCGAAATTTCTATTTCTTTGATTTCGAATTTTTTTTCTTTAAATGCAAAATATTACATTTGAAATAATTATATATAACTATATCCATATTAGTTATAGCAGATTCTATTAATTCTAAATTCTATTAGATTAGAGCGGATCGGTCCTAAGGAAAGGATAAGATAAGAATGCAATTCAGATCATAATGAGACATTCCTCTGGTTTCATTCGGAAAGGGAGGAGATAGGACGAAAAAAAAAAAGAAGAATGAATATCGACCGTTCCAGTATTCCCAATCGCGCGGGAAAAATGAGAGGGAGAGAGACATGTATATGTGGGATATATCCATCCATATTGAATTGCAGATACATCAATGATAGAATCATTTCCGATTGGACCAAATACTGGCCCACCGATAGAGATGAAAGAAGATGGGTAAGAAATAGGAGCAGACACTTTTTCGATATAGGAATCAGTATCTAATGAATTCAAGGGTTCCAACATAAGAGGGGGGATCCCAATGAGATCTCGGCCTCATAAGGGGG
>CP(Ms4)
TCCGTCGCTTTAGTCCACTCAGCCATCTCTCCCAATTACAAAAGGATAATTCATATGTGACGCGTGAAGTAAAGATTGATAAAAGTCTTTCTTTATCTTTCTTTTCTTTATTCTATATATATACGAATTTTATCAGCAATTGCATTTAGATAAGGATTCGAAACAGATATCTCCAATAGAAAGAGTACCTCTTTGATTTCGTACGAAAGGTTCTTTTATTCCCCCGGCCTGGCCAGTACCTATACCTAGCCAGGCCATTCCTTGTTTTGTTCCAATGAATCATAGATCAAATGATTTATCTGATTTGAAAACGAAAATACTTGTTATTGAAGCAGCAAGAAGGGCTATTTCCATTCCTATGACAGGAGTGTCATTTCTTATTATTCTTTGTTTTTCCTTTTATCGATTGACTTACTTTACTGGAATAAAAAAAAATGGAGCTATGGATTCTTGCACAATTCAACTTATTTTTATGTTCCGACTTCAATGGCTCTTTCGGGCCGGAACTGTCAGTAACGATTCCCCCAGCAAAAGAAAAGATATAACTTGTTATTTAAATGAACCTTCTTCTCCTATTTCATTAAGTCCCCCGTCGGAACACGTCAGCACTCACTCCAATTTTCATGATTCTGATCCTATCTTGATTACGTCTCACTCCCTTGTTCGACAAATGGTCCATTCATATACAATAATCATATTGTACTTTTACACATTTGGATGAAGCAACAGATTCGTCCATACCATTGGTATGGTTTGTAAGACCACGACTGATCCTGAAAGGGAATGAATGGAAAAAACAGCATGTCGTATCAATGGAGAACTCTGAGAATACTTCCTGGGTCGGTAGAAAATCTTGTTTTGATTCTTGGAACGGTACCAAATCAATTCACAGTTTGGTCGAGTGAATAAATGGATAGAGCCCTAATGGCTCCAATTATAAGGAAACCAAAAGCAACGAGCTCGGTTCATAATTCGAATGATTACCCGATCTAATTAGACGTTAAAAATGGATTAGTGCCTGATGCGGGAAAGGGTTCTCCTGTGAGTGGATCATCGATTCCTTTTTTTTTCATGAATCCTAACTATTAACTATTCTTTCTCTATTATGGAGTGGAGACAAATGTGTAGAAAAAACGGTATACTGATAAAGAGAATTTCTTCCAAAGTCAAAAGAGCGATCGGGTTGCAAAAATAAAGGATTTCTAACCATCTCTTGTAACTATAACGAACACAAACAAATTGGATGGAAAGAGAGAGGATCCGTTCATTGGACTCCCCGTCTCCGGGGTATCTATTCTTTTCTTACTATATACCCTGTTCTGACCGTATCGCACTATGTATCATTTGATAACCCAAGAAATCCCCCGTGCCTTTGTATAATTTCAAATGGAGGAATTACAAGGATATTTAGAAATAGATAGATCTAGGCAACGACACTTCCTATATCCGCTTCTATTTCAGGAGTATATCTACGCACTTGCTCATGATCATGATCGAAATAATAATAGCCCATATGATGTTCAATCGTCGAGATTGAAAGATTCAATGCAATATATTTTAGGAAACGTTAGAATCGATGAATAAAGACTCGTTCAAATGAATATTTGAACTTCAATAATCCTTAGTATCCCGGTATGGTGTCATTTTTAACAACAGGCTTTCACGTAGTATAAGTTCTTCTGGAACAGTTGGAACTAGATGGTTATGTCCTCAGTTGAGGTCTAGAACTAAGAATTGTCCCCTTTTTTATATCATTTTTTGATGATTCATTTCTCATTTATCTGATTTCATGGATCGGAAATGAAAAAAGATTCATTTTTCACTGAACAAAAGAAAATAAATAGGATTTTTTATGTACCACAATTGGATAACTACATCCAAGGAATTTCTATAAATATTTAGATAGTTTGGTATCAAAACTGTATTAATGGTTGGGATCCTCATTGTATACATAATTCGTGTGAGGATTTACCGAACCAATTAGGTATTGGGCTGCACATAAAACAAAAGAGTTTCAATCTCTATTGGAATTCTACGCTATGTACTTTACTTATAAATAAAGTATATTCTATATAAAATAGATTGATCGATCCTACGGTCCAAACATAGGATCTATCGGTAAACTACCGGAATCTTAACTATATAATAATTAATATTAATAGAATGAAGAATCGAATTCTATTCCATTAAAAATGATTAATTAATATCATAAGAATATTCTTATATATTAGAATATAACTCTAACTATATAGAATTTTTATTGAAAATTCGAGTGATTTATATTATCATTCTATTAATTCTTATTATATTTTCTATTAGATTAGAAATTTTATTATTCGAAATTTCTATTTCTTTGATTTCGAATTTTTTTTCTTTAAATGCAAAATATTACATTTGAAATAATTATATATAACTATATCCATATTAGTTATAGCAGATTCTATTAATTCTAAATTCTATTAGATTAGAGCGGATCGGTCCTAAGGAAAGGATAAGATAAGAATGCAATTCAGATCATAATGAGACATTCCTCTGGTTTCATTCGGAAAGGGAGGAGATAGGACGAAAAAAAAAAAGAAGAATGAATATCGACCGTTCCAGTATTCCCAATCGCGCGGGAAAAATGAGAGGGAGAGAGACATGTATATGTGGGATATATCCATCCATATTGAATTGCAGATACATCAATGATAGAATCATTTCCGATTGGACCAAATACTGGCCCACCGATAGAGATGAAAGAAGATGGGTAAGAAATAGGAGCAGACACTTTTTCGATATAGGAATCAGTATCTAATGAATTCAAGGGTTCCAACATAAGAGGGGGGATCCCAATGAGATCTCGGCCTCATAAGGGGG
>CP(Ms5)
TCCGTCGCTTTAGTCCACTCAGCCATCTCTCCCAATTACAAAAGGATAATTCATATGTGACGCGTGAAGTAAAGATTGATAAAAGTCTTTCTTTATCTTTCTTTTCTTTATTCTATATATATACAAATTTTATCAGCAATTGCATTTAGATAAGGATTCGAAACAGATATCTCCAATAGAAAGAGTACCTCTTTGATTTCGTACGAAAGGTTCTTTTATTCCCCCGGCCTGGCCAGTACCTATACCTAGCCGGGCCATTCCTTGTTTTGTTCCAATGAATCATAGATCAAATGATTTATCTGATTTGAAAACGAAAATACTTGTTATTGAAGCAGCAAGAAGGGCTATTTCCATTCCTATGACAGGAGTGTCATTTCTTATTATTCTTTGTTTTTCCTTTTATCGATTGACTTACTTTACTGGAATAAAAAAAAATGGAGCTATGGATTCTTGCACAATTCAACTTATTTTTATGTTCCGACTTCAATGGCTCTTTCGGGCCGGAACTGTCAGTAACGATTCCCCCAGCAAAAGAAAAGATATAACTTGTTATTTAAATGAACCTTCTTCTCCTATTTCATTAAGTCCCCCGTCGGAACACGTCAGCACTCACTCCAATTTTCATGATTCTGATCCTATCTGGATTACGTCTCACTCCCTTGTTCGACAAATGGTCCATTCATATACAATAATCATATTGTACTTTTACACATTTGGATGAAGCAACAGATTCGTCCATACCATTGGTATGGTTTGTAAGACCACGACTGATCCTGAAAGGGAATGAATGGAAAAAACAGCATGTCGTATCAATGGAGAACTCTGAGAATACTTCCTGGGTCGGTAGAAAATCTTGTTTTGATTCTTGGAACGGTACCAAATCAATTCACAGTTTGGTCGAGTGAATAAATGGATAGAGCCCTAATGGCTCCAATTATAAGGAAACCAAAAGCAACGAGCTCGGTTCATAATTCGAATGATTACCCGATCTAATTAGACGTTAAAAATGGATTAGTGCCTGATGCGGGAAAGGGTTCTCCTGTGAGTGGATCATCGATTCCTTTTTTTTTCATGAATCCTAACTATTAACTATTCTTTCTCTATTATGGAGTGGAGACGAATGTGTAGAAAAAACGGTATACTGATAAAGAGAATTTCTTCCAAAGTCAAAAGAGCGATCGGGTTGCAAAAATAAAGGATTTCTAACCATCTCTTGTAACTATAACGAACACAAACAAATTGGATGGAAAGAGAGAGGATCCGTTCATTGGACTCCCCGTCTCCGGGGTATCTATTCTTTTCTTACTATATACCCTGTTCTGACCGTATCGCACTATGTATCATTTGATAACCCAAGAAATCCCCCGTGCCTTTGTATAATTTCAAATGGAGGAATTACAAGGATATTTAGAAATAGATAGATCTAGGCAACGACACTTCCTATATCCGCTTCTATTTCAGGAGTATATCTACGCACTTGCTCATGATCATGATCGAAATAATAATAGCCCATATGATGTTCAATCGTCGAGATTGAAAGATTCAATGCAATATATTTTAGGAAACGTTAGAATCGATGAATAAAGACTCGTTCAAATGAATATTTGAACTTCAATAATCCTTAGTATCCCGGTATGGTGTCATTTTTAACAACAGGCTTTCACGTAGTATAAGTTCTTCTGGAACAGTTGGAACTAGATGGTTATGTCCTCAGTTGAGGTCTAGAACTAAGAATTGTCCCCTTTTTTATATCATTTTTTGATGATTCATTTCTCATTTATCTGATTTCATGGATCGGAAATGAAAAAAGATTCATTTTTCACTGAACAAAAGAAAATAAATAGGATTTTTTATGTACCACAATTGGATAACTACATCCAAGGAATTTCTATAAATATTTAGATAGTTTGGTATCAAAACTGTATTAATGGTTGGGATCCTCATTGTATACATAATTCGTGTGAGGATTTACCGAACCAATTAGGTATTGGGCTGCACATAAAACAAAAGAGTTTCAATCTCTATTGGAATTCTACGCTATGTACTTTACTTATAAATAAAGTATATTCTATATAAAATAGATTGATCGATCCTACGGTCCAAACATAGGATCTATCGGTAAACTACCGGAATCTTAACTATATAATAATTAATATTAATAGAATGAAGAATCGAATTCTATTCCATTAAAAATGATTAATTAATATCATAAGAATATTCTTATATATTAGAATATAACTCTAACTATATAGAATTTTTATTGAAAATTCGAGTGATTTATATTATCATTCTATTAATTCTTATTATATTTTCTATTAGATTAGAAATTTTATTATTCGAAATTTCTATTTCTTTGATTTCGAATTTTTTTTCTTTAAATGCAAAATATTACATTTGAAATAATTATATATAACTATATCCATATTAGTTATAGCAGATTCTATTAATTCTAAATTCTATTAGATTAGAGCGGATCGGTCCTAAGGAAAGGATAAGATAAGAATGCAATTCAGATCATAATGAGACATTCCTCTGGTTTCATTCGGAAAGGGAGGAGATAGGACGAAAAAAAAAAAGAAGAATGAATATCGACCGTTCCAGTATTCCCAATCGCGCGGGAAAAATGAGAGGGAGAGAGACATGTATATGTGGGATATATCCATCCATATTGAATTGCAGATACATCAATGATAGAATCATTTCCGATTGGACCAAATACTGGCCCACCGATAGAGATGAAAGAAGATGGGTAAGAAATAGGAGCAGACACTTTTTCGATATAGGAATCAGTATCTAATGAATTCAAGGGTTCCAACATAAGAGGGGGGATCCCAATGAGATCTCGGCCTCATAAGGGGG
>CP(Ms6)
TCCGTCGCTTTAGTCCACTCAGCCATCTCTCCCAATTACAAAAGGATAATTCATATGTGACGCGTGAAGTAAAGATTGATAAAAGTCTTTCTTTATCTTTCTTTTCTTTATTCTATATATATACAAATTTTATCAGCAATTGCATTTAGATAAGGATTCGAAACAGATATCTCCAATAGAAAGAGTACCTCTTTGATTTCGTACGAAAGGTTCTTTTATTCCCCCGGCCTGGCCAGTACCTATACCTAGCCGGGCCATTCCTTGTTTTGTTCCAATGAATCATAGATCAAATGATTTATCTGATTTGAAAACGAAAATACTTGTTATTGAAGCAGCAAGAAGGGCTATTTCCATTCCTATGACAGGAGTGTCATTTCTTATTATTCTTTGTTTTTCCTTTTATCGATTGACTTACTTTACTGGAATAAAAAAAAATGGAGCTATGGATTCTTGCACAATTCAACTTATTTTTATGTTCCGACTTCAATGGCTCTTTCGGGCCGGAACTGTCAGTAACGATTCCCCCAGCAAAAGAAAAGATATAACTTGTTATTTAAATGAACCTTCTTCTCCTATTTCATTAAGTCCCCCGTCGGAACACGTCAGCACTCACTCCAATTTTCATGATTCTGATCCTATCTTGATTACGTCTCACTCCCTTGTTCGACAAATGGTCCATTCATATACAATAATCATATTGTACTTTTACACATTTGGATGAAGCAACAGATTCGTCCATACCATTGGTATGGTTTGTAAGACCACGACTGATCCTGAAAGGGAATGAATGGAAAAAACAGCATGTCGTATCAATGGAGAACTCTGAGAATACTTCCTGGGTCGGTAGAAAATCTTGTTTTGATTCTTGGAACGGTACCAAATCAATTCACAGTTTGGTCGAGTGAATAAATGGATAGAGCCCTAATGGCTCCAATTATAAGGAAACCAAAAGCAACGAGCTCGGTTCATAATTCGAATGATTACCCGATCTAATTAGACGTTAAAAATGGATTAGTGCCTGATGCGGGAAAGGGTTCTCCTGTGAGTGGATCATCGATTCCTTTTTTTTTCATGAATCCTAACTATTAACTATTCTTTCTCTATTATGGAGTGGAGACAAATGTGTAGAAAAAACGGTATACTGATAAAGAGAATTTCTTCCAAAGTCAAAAGAGCGATCGGGTTGCAAAAATAAAGGATTTCTAACCATCTCTTGTAACTATAACGAACACAAACAAATTGGATGGAAAGAGAGAGGATCCGTTCATTGGACTCCCCGTCTCCGGGGTATCTATTCTTTTCTTACTATATACCCTGTTCTGACCGTATCGCACTATGTATCATTTGATAACCCAAGAAATCCCCCGTGCCTTTGTATAATTTCAAATGGAGGAATTACAAGGATATTTAGAAATAGATAGATCTAGGCAACGACACTTCCTATATCCGCTTCTATTTCAGGAGTATATCTACGCACTTGCTCATGATCATGATCGAAATAATAATAGCCCATATGATGTTCAATCGTCGAGATTGAAAGATTCAATGCAATATATTTTAGGAAACGTTAGAATCGATGAATAAAGACTCGTTCAAATGAATATTTGAACTTCAATAATCCTTAGTATCCCGGTATGGTGTCATTTTTAACAACAGGCTTTCACGTAGTATAAGTTCTTCTGGAACAGTTGGAACTAGATGGTTATGTCCTCAGTTGAGGTCTAGAACTAAGAATTGTCCCCTTTTTTATATCATTTTTTGATGATTCATTTCTCATTTATCTGATTTCATGGATCGGAAATGAAAAAAGATTCATTTTTCACTGAACAAAAGAAAATAAATAGGATTTTTTATGTACCACAATTGGATAACTACATCCAAGGAATTTCTATAAATATTTAGATAGTTTGGTATCAAAACTGTATTAATGGTTGGGATCCTCATTGTATACATAATTCGTGTGAGGATTTACCGAACCAATTAGGTATTGGGCTGCACATAAAACAAAAGAGTTTCAATCTCTATTGGAATTCTACGCTATGTACTTTACTTATAAATAAAGTATATTCTATATAAAATAGATTGATCGATCCTACGGTCCAAACATAGGATCTATCGGTAAACTACCGGAATCTTAACTATATAATAATTAATATTAATAGAATGAAGAATCGAATTCTATTCCATTAAAAATGATTAATTAATATCATAAGAATATTCTTATATATTAGAATATAACTCTAACTATATAGAATTTTTATTGAAAATTCGAGTGATTTATATTATCATTCTATTAATTCTTATTATATTTTCTATTAGATTAGAAATTTTATTATTCGAAATTTCTATTTCTTTGATTTCGAATTTTTTTTCTTTAAATGCAAAATATTACATTTGAAATAATTATATATAACTATATCCATATTAGTTATAGCAGATTCTATTAATTCTAAATTCTATTAGATTAGAGCGGATCGGTCCTAAGGAAAGGATAAGATAAGAATGCAATTCAGATCATAATGAGACATTCCTCTGGTTTCATTCGGAAAGGGAGGAGATAGGACGAAAAAAAAAAAGAAGAATGAATATCGACCGTTCCAGTATTCCCAATCGCGCGGGAAAAATGAGAGGGAGAGAGACATGTATATGTGGGATATATCCATCCATATTGAATTGCAGATACATCAATGATAGAATCATTTCCGATTGGACCAAATACTGGCCCACCGATAGAGATGAAAGAAGATGGGTAAGAAATAGGAGCAGACACTTTTTCGATATAGGAATCAGTATCTAATGAATTCAAGGGTTCCAACATAAGAGGGGGGATCCCAATGAGATCTCGGCCTCATAAGGGGG
>CS(Mp36)
TCCGTCGCTTTAGTCCACTCAGCCATCTCTCCCAATTACAAAAGGATAATTCATATGTGACGCGTGAAGTAAAGATTGATAAAAGTCTTTCTTTATCTTTCTTTTCTTTATTCTATATATATACGAATTTTATCAGCAATTGCATTTAGATAAGGATTCGAAACAGATATCTCCAATAGAAAGAGTACCTCTTTGATTTCGTACGAAAGGTTCTTTTATTCCCCCGGCCTGGCCAGTACCTATACCTAGCCGGGCCATTCCTTGTTTTGTTCCAATGAATCATAGATCAAATGATTTATCTGATTTGAAAACGAAAATACTTGTTATTGAAGCAGCAAGAAGGGCTATTTCCATTCCTATGACAGGAGTGTCATTTCTTATTATTCTTTGTTTTTCCTTTTATCGATTGACTTACTTTACTGGAATAAAAAAAAATGGAGCTATGGATTCTTGCACAATTCAACTTATTTTTATGTTCCGACTTCAATGGCTCTTTCGGGCCGGAACTGTCAGTAACGATTCCCCCAGCAAAAGAAAAGATATAACTTGTTATTTAAATGAACCTTCTTCTCCTATTTCATTAAGTCCCCCGTCGGAACACGTCAGCACTCACTCCAATTTTCATGATTCTGATCCTATCTGGATTACGTCTCACTCCCTTGTTCGACAAATGGTCCATTCATATACAATAATCATATTGTACTTTTACACATTTGGATGAAGCAACAGATTCGTCCATACCATTGGTATGGTTTGTAAGACCACGACTGATCCTGAAAGGGAATGAATGGAAAAAACAGCATGTCGTATCAATGGAGAACTCTGAGAATACTTCCTGGGTCGGTAGAAAATCTTGTTTTGATTCTTGGAACGGTACCAAATCAATTCACAGTTTGGTCGAGTGAATAAATGGATAGAGCCCTAATGGCTCCAATTATAAGGAAACCAAAAGCAACGAGCTCGGTTCATAATTCGAATGATTACCCGATCTAATTAGACGTTAAAAATGGATTAGTGCCTGATGCGGGAAAGGGTTCTCCTGTGAGTGGATCATCGATTCCTTTTTTTTTCATGAATCCTAACTATTAACTATTCTTTCTCTATTATGGAGTGGAGACGAATGTGTAGAAAAAACGGTATACTGATAAAGAGAATTTCTTCCAAAGTCAAAAGAGCGATCGGGTTGCAAAAATAAAGGATTTCTAACCATCTCTTGTAACTATAACGAACACAAACAAATTGGATGGAAAGAGAGAGGATCCGTTCATTGGACTCCCCGTCTCCGGGGTATCTATTCTTTTCTTACTATATACCCTGTTCTGACCGTATCGCACTATGTATCATTTGATAACCCAAGAAATCCCCCGTGCCTTTGTATAATTTCAAATGGAGGAATTACAAGGATATTTAGAAATAGATAGATCTAGGCAACGACACTTCCTATATCCGCTTCTATTTCAGGAGTATATCTACGCACTTGCTCATGATCATGATCGAAATAATAATAGCCCATATGATGTTCAATCGTCGAGATTGAAAGATTCAATGCAATATATTTTAGGAAACGTTAGAATCGATGAATAAAGACTCGTTCAAATGAATATTTGAACTTCAATAATCCTTAGTATCCCGGTATGGTGTCATTTTTAACAACAGGCTTTCACGTAGTATAAGTTCTTCTGGAACAGTTGGAACTAGATGGTTATGTCCTCAGTTGAGGTCTAGAACTAAGAATTGTCCCCTTTTTTATATCATTTTTTGATGATTCATTTCTCATTTATCTGATTTCATGGATCGGAAATGAAAAAAGATTCATTTTTCACTGAACAAAAGAAAATAAATAGGATTTTTTATGTACCACAATTGGATAACTACATCCAAGGAATTTCTATAAATATTTAGATAGTTTGGTATCAAAACTGTATTAATGGTTGGGATCCTCATTGTATACATAATTCGTGTGAGGATTTACCGAACCAATTAGGTATTGGGCTGCACATAAAACAAAAGAGTTTCAATCTCTATTGGAATTCTACGCTATGTACTTTACTTATAAATAAAGTATATTCTATATAAAATAGATTGATCGATCCTACGGTCCAAACATAGGATCTATCGGTAAACTACCGGAATCTTAACTATATAATAATTAATATTAATAGAATGAAGAATCGAATTCTATTCCATTAAAAATGATTAATTAATATCATAAGAATATTCTTATATATTAGAATATAACTCTAACTATATAGAATTTTTATTGAAAATTCGAGTGATTTATATTATCATTCTATTAATTCTTATTATATTTTCTATTAGATTAGAAATTTTATTATTCGAAATTTCTATTTCTTTGATTTCGAATTTTTTTTCTTTAAATGCAAAATATTACATTTGAAATAATTATATATAACTATATCCATATTAGTTATAGCAGATTCTATTAATTCTAAATTCTATTAGATTAGAGCGGATCGGTCCTAAGGAAAGGATAAGATAAGAATGCAATTCAGATCATAATGAGACATTCCTCTGGTTTCATTCGGAAAGGGAGGAGATAGGACGAAAAAAAAAAAGAAGAATGAATATCGACCGTTCCAGTATTCCCAATCGCGCGGGAAAAATGAGAGGGAGAGAGACATGTATATGTGGGATATATCCATCCATATTGAATTGCAGATACATCAATGATAGAATCATTTCCGATTGGACCAAATACTGGCCCACCGATAGAGATGAAAGAAGATGGGTAAGAAATAGGAGCAGACACTTTTTCGATATAGGAATCAGTATCTAATGAATTCAAGGGTTCCAACATAAGAGGGGGGATCCCAATGAGATCTCGGCCTCATAAGGGGG
>CS(Mp38)
TCCGTCGCTTTAGTCCACTCAGCCATCTCTCCCAATTACAAAAGGATAATTCATATGTGACGCGTGAAGTAAAGATTGATAAAAGTCTTTCTTTATCTTTCTTTTCTTTATTCTATATATATACGAATTTTATCAGCAATTGCATTTAGATAAGGATTCGAAACAGATATCTCCAATAGAAAGAGTACCTCTTTGATTTCGTACGAAAGGTTCTTTTATTCCCCCGGCCTGGCCAGTACCTATACCTAGCCAGGCCATTCCTTGTTTTGTTCCAATGAATCATAGATCAAATGATTTATCTGATTTGAAAACGAAAATACTTGTTATTGAAGCAGCAAGAAGGGCTATTTCCATTCCTATGACAGGAGTGTCATTTCTTATTATTCTTTGTTTTTCCTTTTATCGATTGACTTACTTTACTGGAATAAAAAAAAATGGAGCTATGGATTCTTGCACAATTCAACTTATTTTTATGTTCCGACTTCAATGGCTCTTTCGGGCCGGAACTGTCAGTAACGATTCCCCCAGCAAAAGAAAAGATATAACTTGTTATTTAAATGAACCTTCTTCTCCTATTTCATTAAGTCCCCCGTCGGAACACGTCAGCACTCACTCCAATTTTCATGATTCTGATCCTATCTTGATTACGTCTCACTCCCTTGTTCGACAAATGGTCCATTCATATACAATAATCATATTGTACTTTTACACATTTGGATGAAGCAACAGATTCGTCCATACCATTGGTATGGTTTGTAAGACCACGACTGATCCTGAAAGGGAATGAATGGAAAAAACAGCATGTCGTATCAATGGAGAACTCTGAGAATACTTCCTGGGTCGGTAGAAAATCTTGTTTTGATTCTTGGAACGGTACCAAATCAATTCACAGTTTGGTCGAGTGAATAAATGGATAGAGCCCTAATGGCTCCAATTATAAGGAAACCAAAAGCAACGAGCTCGGTTCATAATTCGAATGATTACCCGATCTAATTAGACGTTAAAAATGGATTAGTGCCTGATGCGGGAAAGGGTTCTCCTGTGAGTGGATCATCGATTCCTTTTTTTTTCATGAATCCTAACTATTAACTATTCTTTCTCTATTATGGAGTGGAGACAAATGTGTAGAAAAAACGGTATACTGATAAAGAGAATTTCTTCCAAAGTCAAAAGAGCGATCGGGTTGCAAAAATAAAGGATTTCTAACCATCTCTTGTAACTATAACGAACACAAACAAATTGGATGGAAAGAGAGAGGATCCGTTCATTGGACTCCCCGTCTCCGGGGTATCTATTCTTTTCTTACTATATACCCTGTTCTGACCGTATCGCACTATGTATCATTTGATAACCCAAGAAATCCCCCGTGCCTTTGTATAATTTCAAATGGAGGAATTACAAGGATATTTAGAAATAGATAGATCTAGGCAACGACACTTCCTATATCCGCTTCTATTTCAGGAGTATATCTACGCACTTGCTCATGATCATGATCGAAATAATAATAGCCCATATGATGTTCAATCGTCGAGATTGAAAGATTCAATGCAATATATTTTAGGAAACGTTAGAATCGATGAATAAAGACTCGTTCAAATGAATATTTGAACTTCAATAATCCTTAGTATCCCGGTATGGTGTCATTTTTAACAACAGGCTTTCACGTAGTATAAGTTCTTCTGGAACAGTTGGAACTAGATGGTTATGTCCTCAGTTGAGGTCTAGAACTAAGAATTGTCCCTTTTTTTATATCATTTTTTGATGATTCATTTCTCATTTATCTGATTTCATGGATCGGAAATGAAAAAAGATTCATTTTTCACTGAACAAAAGAAAATAAATAGGATTTTTTATGTACCACAATTGGATAACTACATCCAAGGAATTTCTATAAATATTTAGATAGTTTGGTATCAAAACTGTATTAATGGTTGGGATCCTCATTGTATACATAATTCGTGTGAGGATTTACCGAACCAATTAGGTATTGGGCTGCACATAAAACAAAAGAGTTTCAATCTCTATTGGAATTCTACGCTATGTACTTTACTTATAAATAAAGTATATTCTATATAAAATAGATTGATCGATCCTACGGTCCAAACATAGGATCTATCGGTAAACTACCGGAATCTTAACTATATAATAATTAATATTAATAGAATGAAGAATCGAATTCTATTCCATTAAAAATGATTAATTAATATCATAAGAATATTCTTATATATTAGAATATAACTCTAACTATATAGAATTTTTATTGAAAATTCGAGTGATTTATATTATCATTCTATTAATTCTTATTCTATTTTCTATTAGATTAGAAATTTTATTATTCGAAATTTCTATTTCTTTGATTTCGAATTTTTTTTCTTTAAATGCAAAATATTACATTTGAAATAATTATATATAACTATATCCATATTAGTTATAGCAGATTCTATTAATTCTAAATTCTATTAGATTAGAGCGGATCGGTCCTAAGGAAAGGATAAGATAAGAATGCAATTCAGATCATAATGAGACATTCCTCTGGTTTCATTCGGAAAGGGAGGAGATAGGACGAAAAAAAAAA-GAAGAATGAATATCGACCGTTCCAGTATTCCCAATCGCGCGGGAAAAATGAGAGGGAGAGAGACATGTATATGTGGGATATATCCATCCATATTGAATTGCAGATACATCAATGATAGAATCATTTCCGATTGGACCAAATACTGGCCCACCGATAGAGATGAAAGAAGATGGGTAAGAAATAGGAGCAGACACTTTTTCGATATAGGAATCAGTATCTAATGAATTCAAGGGTTCCAACATAAGAGGGGGGATCCCAATGAGATCTCGGCCTCATAAGGGGG
>CS(Mp47)
TCCGTCGCTTTAGTCCACTCAGCCATCTCTCCCAATTACAAAAGGATAATTCATATGTGACGCGTGAAGTAAAGATTGATAAAAGTCTTTCTTTATCTTTCTTTTCTTTATTCTATATATATACGAATTTTATCAGCAATTGCATTTAGATAAGGATTCGAAACAGATATCTCCAATAGAAAGAGTACCTCTTTGATTTCGTACGAAAGGTTCTTTTATTCCCCCGGCCTGGCCAGTACCTATACCTAGCCAGGCCATTCCTTGTTTTGTTCCAATGAATCATAGATCAAATGATTTATCTGATTTGAAAACGAAAATACTTGTTATTGAAGCAGCAAGAAGGGCTATTTCCATTCCTATGACAGGAGTGTCATTTCTTATTATTCTTTGTTTTTCCTTTTATCGATTGACTTACTTTACTGGAATAAAAAAAAATGGAGCTATGGATTCTTGCACAATTCAACTTATTTTTATGTTCCGACTTCAATGGCTCTTTCGGGCCGGAACTGTCAGTAACGATTCCCCCAGCAAAAGAAAAGATATAACTTGTTATTTAAATGAACCTTCTTCTCCTATTTCATTAAGTCCCCCGTCGGAACACGTCAGCACTCACTCCAATTTTCATGATTCTGATCCTATCTGGATTACGTCTCACTCCCTTGTTCGACAAATGGTCCATTCATATACAATAATCATATTGTACTTTTACACATTTGGATGAAGCAACAGATTCGTCCATACCATTGGTATGGTTTGTAAGACCACGACTGATCCTGAAAGGGAATGAATGGAAAAAACAGCATGTCGTATCAATGGAGAACTCTGAGAATACTTCCTGGGTCGGTAGAAAATCTTGTTTTGATTCTTGGAACGGTACCAAATCAATTCACAGTTTGGTCGAGTGAATAAATGGATAGAGCCCTAATGGCTCCAATTATAAGGAAACCAAAAGCAACGAGCTCGGTTCATAATTCGAATGATTACCCGATCTAATTAGACGTTAAAAATGGATTAGTGCCTGATGCGGGAAAGGGTTCTCCTGTGAGTGGATCATCGATTCCTTTTTTTTTCATGAATCCTAACTATTAACTATTCTTTCTCTATTATGGAGTGGAGACGAATGTGTAGAAGAAACGGTATACTGATAAAGAGAATTTCTTCCAAAGTCAAAAGAGCGATCGGGTTGCAAAAATAAAGGATTTCTAACCATCTCTTGTAACTATAACGAACACAAACAAATTGGATGGAAAGAGAGAGGATCCGTTCATTGGACTCCCCGTCTCCGGGGTATCTATTCTTTTCTTACTATATACCCTGTTCTGACCGTATCGCACTATGTATCATTTGATAACCCAAGAAATCCCCCGTGCCTTTGTATAATTTCAAATGGAGGAATTACAAGGATATTTAGAAATAGATAGATCTAGGCAACGACACTTCCTATATCCGCTTCTATTTCAGGAGTATATCTACGCACTTGCTCATGATCATGATCGAAATAATAATAGCCCATATGATGTTCAATCGTCGAGATTGAAAGATTCAATGCAATATATTTTAGGAAACGTTAGAATCGATGAATAAAGACTCGTTCAAATGAATATTTGAACTTCAATAATCCTTAGTATCCCGGTATGGTGTCATTTTTAACAACAGGCTTTCACGTAGTATAAGTTCTTCTGGAACAGTTGGAACTAGATGGTTATGTCCTCAGTTGAGGTCTAGAACTAAGAATTGTCCCCTTTTTTATATCATTTTTTGATGATTCATTTCTCATTTATCTGATTTCATGGATCGGAAATGAAAAAAGATTCATTTTTCACTGAACAAAAGAAAATAAATAGGATTTTTTATGTACCACAATTGGATAACTACATCCAAGGAATTTCTATAAATATTTAGATAGTTTGGTATCAAAACTGTATTAATGGTTGGGATCCTCATTGTATACATAATTCGTGTGAGGATTTACCGAACCAATTAGGTATTGGGCTGCACATAAAACAAAAGAGTTTCAATCTCTATTGGAATTCTACGCTATGTACTTTACTTATAAATAAAGTATATTCTATATAAAATAGATTGATCGATCCTACGGTCCAAACATAGGATCTATCGGTAAACTACCGGAATCTTAACTATATAATAATTAATATTAATAGAATGAAGAATCGAATTCTATTCCATTAAAAATGATTAATTAATATCATAAGAATATTCTTATATATTAGAATATAACTCTAACTATATAGAATTTTTATTGAAAATTCGAGTGATTTATATTATCATTCTATTAATTCTTATTATATTTTCTATTAGATTAGAAATTTTATTATTCGAAATTTCTATTTCTTTGATTTCGAATTTTTTTTCTTTAAATGCAAAATATTACATTTGAAATAATTATATATAACTATATCCATATTAGTTATAGCAGATTCTATTAATTCTAAATTCTATTAGATTAGAGCGGATCGGTCCTAAGGAAAGGATAAGATAAGAATGCAATTCAGATCATAATGAGACATTCCTCTGGTTTCATTCGGAAAGGGAGGAGATAGGACGAAAAAAAAAAAGAAGAATGAATATCGACCGTTCCAGTATTCCCAATCGCGCGGGAAAAATGAGAGGGAGAGAGACATGTATATGTGGGATATATCCATCCATATTGAATTGCAGATACATCAATGATAGAATCATTTCCGATTGGACCAAATACTGGCCCACCGATAGAGATGAAAGAAGATGGGTAAGAAATAGGAGCAGACACTTTTTCGATATAGGAATCAGTATCTAATGAATTCAAGGGTTCCAACATAAGAGGGGGGATCCCAATGAGATCTCGGCCTCATAAGGGGG
>CS(Mp55)
TCCGTCGCTTTAGTCCACTCAGCCATCTCTCCCAATTACAAAAGGATAATTCATATGTGACGCGTGAAGTAAAGATTGATAAAAGTCTTTCTTTATCTTTCTTTTCTTTATTCTATATATATACGAATTTTATCAGCAATTGCATTTAGATAAGGATTCGAAACAGATATCTCCAATAGAAAGAGTACCTCTTTGATTTCGTACGAAAGGTTCTTTTATTCCCCCGGCCTGGCCAGTACCTATACCTAGCCAGGCCATTCCTTGTTTTGTTCCAATGAATCATAGATCAAATGATTTATCTGATTTGAAAACGAAAATACTTGTTATTGAAGCAGCAAGAAGGGCTATTTCCATTCCTATGACAGGAGTGTCATTTCTTATTATTCTTTGTTTTTCCTTTTATCGATTGACTTACTTTACTGGAATAAAAAAAAATGGAGCTATGGATTCTTGCACAATTCAACTTATTTTTATGTTCCGACTTCAATGGCTCTTTCGGGCCGGAACTGTCAGTAACGATTCCCCCAGCAAAAGAAAAGATATAACTTGTTATTTAAATGAACCTTCTTCTCCTATTTCATTAAGTCCCCCGTCGGAACACGTCAGCACTCACTCCAATTTTCATGATTCTGATCCTATCTTGATTACGTCTCACTCCCTTGTTCGACAAATGGTCCATTCATATACAATAATCATATTGTACTTTTACACATTTGGATGAAGCAACAGATTCGTCCATACCATTGGTATGGTTTGTAAGACCACGACTGATCCTGAAAGGGAATGAATGGAAAAAACAGCATGTCGTATCAATGGAGAACTCTGAGAATACTTCCTGGGTCGGTAGAAAATCTTGTTTTGATTCTTGGAACGGTACCAAATCAATTCACAGTTTGGTCGAGTGAATAAATGGATAGAGCCCTAATGGCTCCAATTATAAGGAAACCAAAAGCAACGAGCTCGGTTCATAATTCGAATGATTACCCGATCTAATTAGACGTTAAAAATGGATTAGTGCCTGATGCGGGAAAGGGTTCTCCTGTGAGTGGATCATCGATTCCTTTTTTTTTCATGAATCCTAACTATTAACTATTCTTTCTCTATTATGGAGTGGAGACAAATGTGTAGAAGAAACGGTATACTGATAAAGAGAATTTCTTCCAAAGTCAAAAGAGCGATCGGGTTGCAAAAATAAAGGATTTCTAACCATCTCTTGTAACTATAACGAACACAAACAAATTGGATGGAAAGAGAGAGGATCCGTTCATTGGACTCCCCGTCTCCGGGGTATCTATTCTTTTCTTACTATATACCCTGTTCTGACCGTATCGCACTATGTATCATTTGATAACCCAAGAAATCCCCCGTGCCTTTGTATAATTTCAAATGGAGGAATTACAAGGATATTTAGAAATAGATAGATCTAGGCAACGACACTTCCTATATCCGCTTCTATTTCAGGAGTATATCTACGCACTTGCTCATGATCATGATCGAAATAATAATAGCCCATATGATGTTCAATCGTCGAGATTGAAAGATTCAATGCAATATATTTTAGGAAACGTTAGAATCGATGAATAAAGACTCGTTCAAATGAATATTTGAACTTCAATAATCCTTAGTATCCCGGTATGGTGTCATTTTTAACAACAGGCTTTCACGTAGTATAAGTTCTTCTGGAACAGTTGGAACTAGATGGTTATGTCCTCAGTTGAGGTCTAGAACTAGGAATTGTCCCTTTTTTTATATCAGTTTTTGATGATTCATTTCTCATTTATCTGATTTCATGGATCGGAAATGAAAAAAGATTCATTTTTCACTGAACAAAAGAAAATAAATAGGATTTTTTATGTACCACAATTGGATAACTACATCCAAGGAATTTCTATAAATATTTAGATAGTTTGGTATCAAAACTGTATTAATGGTTGGGATCCTCATTGTATACATAATTCGTGTGAGGATTTACCGAACCAATTAGGTATTGGGCTGCACATAAAACAAAAGAGTTTCAATCTCTATTGGAATTCTACGCTATGTACTTTACTTATAAATAAAGTATATTCTATATAAAATAGATTGATCGATCCTACGGTCCAAACATAGGATCTATCGGTAAACTACCGGAATCTTAACTATATAATAATTAATATTAATAGAATGAAGAATCGAATTCTATTCCATTAAAAATGATTAATTAATATCATAAGAATATTCTTATATATTAGAATATAACTCTAACTATATAGAATTTTTATTGAAAATTCGAGTGATTTATATTATCATTCTATTAATTCTTATTCTATTTTCTATTAGATTAGAAATTTTATTATTCGAAATTTCTATTTCTTTGATTTCGAATTTTTTTTCTTTAAATGCAAAATATTACATTTGAAATAATTATATATAACTATATCCATATTAGTTATAGCAGATTCTATTAATTCTAAATTCTATTAGATTAGAGCGGATCGGTCCTAAGGAAAGGATAAGATAAGAATGCAATTCAGATCATAATGAGACATTCCTCTGGTTTCATTCGGAAAGGGAGGAGATAGGACGAAAAAAAAAAAGAAGAATGAATATCGACCGTTCCAGTATTCCCAATCGCGCGGGAAAAATGAGAGGGAGAGAGACATGTATATGTGGGATATATCCATCCATATTGAATTGCAGATACATCAATGATAGAATCATTTCCGATTGGACCAAATACTGGCCCACCGATAGAGATGAAAGAAGATGGGTAAGAAATAGGAGCAGACACTTTTTCGATATAGGAATCAGTATCTAATGAATTCAAGGGTTCCAACATAAGAGGGGGGATCCCAATGAGATCTCGGCCTCATAAGGGGG
>FO(Mp16)
TCCGTCGCTTTAGTCCACTCAGCCATCTCTCCCAATTACAAAAGGATAATTCATATGTGACGCGTGAAGTAAAGATTGATAAAAGTCTTTCTTTATCTTTCTTTTCTTTATTCTATATATATACGAATTTTATCAGCAATTGCATTTAGATAAGGATTCGAAACAGATATCTCCAATAGAAAGAGTACCTCTTTGATTTCGTACGAAAGGTTCTTTTATTCCCCCGGCCTGGCCAGTACCTATACCTAGCCAGGCCATTCCTTGTTTTGTTCCAATGAATCATAGATCAAATGATTTATCTGATTTGAAAACGAAAATACTTGTTATTGAAGCAGCAAGAAGGGCTATTTCCATTCCTATGACAGGAGTGTCATTTCTTATTATTCTTTGTTTTTCCTTTTATCGATTGACTTACTTTACTGGAATAAAAAAAAATGGAGCTATGGATTCTTGCACAATTCAACTTATTTTTATGTTCCGACTTCAATGGCTCTTTCGGGCCGGAACTGTCAGTAACGATTCCCCCAGCAAAAGAAAAGATATAACTTGTTATTTAAATGAACCTTCTTCTCCTATTTCATTAAGTCCCCCGTCGGAACACGTCAGCACTCACTCCAATTTTCATGATTCTGATCCTATCTGGATTACGTCTCACTCCCTTGTTCGACAAATGGTCCATTCATATACAATAATCATATTGTACTTTTACACATTTGGATGAAGCAACAGATTCGTCCATACCATTGGTATGGTTTGTAAGACCACGACTGATCCTGAAAGGGAATGAATGGAAAAAACAGCATGTCGTATCAATGGAGAACTCTGAGAATACTTCCTGGGTCGGTAGAAAATCTTGTTTTGATTCTTGGAACGGTACCAAATCAATTCACAGTTTGGTCGAGTGAATAAATGGATAGAGCCCTAATGGCTCCAATTATAAGGAAACCAAAAGCAACGAGCTCGGTTCATAATTCGAATGATTACCCGATCTAATTAGACGTTAAAAATGGATTAGTGCCTGATGCGGGAAAGGGTTCTCCTGTGAGTGGATCATCGATTCCTTTTTTTTTCATGAATCCTAACTATTAACTATTCTTTCTCTATTATGGAGTGGAGACAAATGTGTAGAAAAAACGGTATACTGATAAAGAGAATTTCTTCCAAAGTCAAAAGAGCGATCGGGTTGCAAAAATAAAGGATTTCTAACCATCTCTTGTAACTATAACGAACACAAACAAATTGGATGGAAAGAGAGAGGATCCGTTCATTGGACTCCCCGTCTCCGGGGTATCTATTCTTTTCTTACTATATACCCTGTTCTGACCGTATCGCACTATGTATCATTTGATAACCCAAGAAATCCCCCGTGCCTTTGTATAATTTCAAATGGAGGAATTACAAGGATATTTAGAAATAGATAGATCTAGGCAACGACACTTCCTATATCCGCTTCTATTTCAGGAGTATATCTACGCACTTGCTCATGATCATGATCGAAATAATAATAGCCCATATGATGTTCAATCGTCGAGATTGAAAGATTCAATGCAATATATTTTAGGAAACGTTAGAATCGATGAATAAAGACTCGTTCAAATGAATATTTGAACTTCAATAATCCTTAGTATCCCGGTATGGTGTCATTTTTAACAACAGGCTTTCACGTAGTATAAGTTCTTCTGGAACAGTTGGAACTAGATGGTTATGTCCTCAGTTGAGGTCTAGAACTAAGAATTGTCCCTTTTTTTATATCATTTTTTGATGATTCATTTCTCATTTATCTGATTTCATGGATCGGAAATGAAAAAAGATTCATTTTTCACTGAACAAAAGAAAATAAATAGGATTTTTTATGTACCACAATTGGATAACTACATCCAAGGAATTTCTATAAATATTTAGATAGTTTGGTATCAAAACTGTATTAATGGTTGGGATCCTCATTGTATACATAATTCGTGTGAGGATTTACCGAACCAATTAGGTATTGGGCTGCACATAAAACAAAAGAGTTTCAATCTCTATTGGAATTCTACGCTATGTACTTTACTTATAAATAAAGTATATTCTATATAAAATAGATTGATCGATCCTACGGTCCAAACATAGGATCTATCGGTAAACTACCGGAATCTTAACTATATAATAATTAATATTAATAGAATGAAGAATCGAATTCTATTCCATTAAAAATGATTAATTAATATCATAAGAATATTCTTATATATTAGAATATAACTCTAACTATATAGAATTTTTATTGAAAATTCGAGTGATTTATATTATCATTCTATTAATTCTTATTCTATTTTCTATTAGATTAGAAATTTTATTATTCGAAATTTCTATTTCTTTGATTTCGAATTTTTTTTCTTTAAATGCAAAATATTACATTTGAAATAATTATATATAACTATATCCATATTAGTTATAGCAGATTCTATTAATTCTAAATTCTATTAGATTAGAGCGGATCGGTCCTAAGGAAAGGATAAGATAAGAATGCAATTCAGATCATAATGAGACATTCCTCTGGTTTCATTCGGAAAGGGAGGAGATAGGACGAAAAAAAAAA-GAAGAATGAATATCGACCGTTCCAGTATTCCCAATCGCGCGGGAAAAATGAGAGGGAGAGAGACATGTATATGTGGGATATATCCATCCATATTGAATTGCAGATACATCAATGATAGAATCATTTCCGATTGGACCAAATACTGGCCCACCGATAGAGATGAAAGAAGATGGGTAAGAAATAGGAGCAGACACTTTTTCGATATAGGAATCAGTATCTAATGAATTCAAGGGTTCCAACATAAGAGGGGGGATCCCAATGAGATCTCGGCCTCATAAGGGGG
>FO(Mp22)
TCCGTCGCTTTAGTCCACTCAGCCATCTCTCCCAATTACAAAAGGATAATTCATATGTGACGCGTGAAGTAAAGATTGATAAAAGTCTTTCTTTATCTTTCTTTTCTTTATTCTATATATATACGAATTTTATCAGCAATTGCATTTAGATAAGGATTCGAAACAGATATCTCCAATAGAAAGAGTACCTCTTTGATTTCGTACGAAAGGTTCTTTTATTCCCCCGGCCTGGCCAGTACCTATACCTAGCCAGGCCATTCCTTGTTTTGTTCCAATGAATCATAGATCAAATGATTTATCTGATTTGAAAACGAAAATACTTGTTATTGAAGCAGCAAGAAGGGCTATTTCCATTCCTATGACAGGAGTGTCATTTCTTATTATTCTTTGTTTTTCCTTTTATCGATTGACTTACTTTACTGGAATAAAAAAAAATGGAGCTATGGATTCTTGCACAATTCAACTTATTTTTATGTTCCGACTTCAATGGCTCTTTCGGGCCGGAACTGTCAGTAACGATTCCCCCAGCAAAAGAAAAGATATAACTTGTTATTTAAATGAACCTTCTTCTCCTATTTCATTAAGTCCCCCGTCGGAACACGTCAGCACTCACTCCAATTTTCATGATTCTGATCCTATCTGGATTACGTCTCACTCCCTTGTTCGACAAATGGTCCATTCATATACAATAATCATATTGTACTTTTACACATTTGGATGAAGCAACAGATTCGTCCATACCATTGGTATGGTTTGTAAGACCACGACTGATCCTGAAAGGGAATGAATGGAAAAAACAGCATGTCGTATCAATGGAGAACTCTGAGAATACTTCCTGGGTCGGTAGAAAATCTTGTTTTGATTCTTGGAACGGTACCAAATCAATTCACAGTTTGGTCGAGTGAATAAATGGATAGAGCCCTAATGGCTCCAATTATAAGGAAACCAAAAGCAACGAGCTCGGTTCATAATTCGAATGATTACCCGATCTAATTAGACGTTAAAAATGGATTAGTGCCTGATGCGGGAAAGGGTTCTCCTGTGAGTGGATCATCGATTCCTTTTTTTTTCATGAATCCTAACTATTAACTATTCTTTCTCTATTATGGAGTGGAGACAAATGTGTAGAAGAAACGGTATACTGATAAAGAGAATTTCTTCCAAAGTCAAAAGAGCGATCGGGTTGCAAAAATAAAGGATTTCTAACCATCTCTTGTAACTATAACGAACACAAACAAATTGGATGGAAAGAGAGAGGATCCGTTCATTGGACTCCCCGTCTCCGGGGTATCTATTCTTTTCTTACTATATACCCTGTTCTGACCGTATCGCACTATGTATCATTTGATAACCCAAGAAATCCCCCGTGCCTTTGTATAATTTCAAATGGAGGAATTACAAGGATATTTAGAAATAGATAGATCTAGGCAACGACACTTCCTATATCCGCTTCTATTTCAGGAGTATATCTACGCACTTGCTCATGATCATGATCGAAATAATAATAGCCCATATGATGTTCAATCGTCGAGATTGAAAGATTCAATGCAATATATTTTAGGAAACGTTAGAATCGATGAATAAAGACTCGTTCAAATGAATATTTGAACTTCAATAATCCTTAGTATCCCGGTATGGTGTCATTTTTAACAACAGGCTTTCACGTAGTATAAGTTCTTCTGGAACAGTTGGAACTAGATGGTTATGTCCTCAGTTGAGGTCTAGAACTAAGAATTGTCCCTTTTTTTATATCATTTTTTGATGATTCATTTCTCATTTATCTGATTTCATGGATCGGAAATGAAAAAAGATTCATTTTTCACTGAACAAAAGAAAATAAATAGGATTTTTTATGTACCACAATTGGATAACTACATCCAAGGAATTTCTATAAATATTTAGATAGTTTGGTATCAAAACTGTATTAATGGTTGGGATCCTCATTGTATACATAATTCGTGTGAGGATTTACCGAACCAATTAGGTATTGGGCTGCACATAAAACAAAAGAGTTTCAATCTCTATTGGAATTCTACGCTATGTACTTTACTTATAAATAAAGTATATTCTATATAAAATAGATTGATCGATCCTACGGTCCAAACATAGGATCTATCGGTAAACTACCGGAATCTTAACTATATAATAATTAATATTAATAGAATGAAGAATCGAATTCTATTCCATTAAAAATGATTAATTAATATCATAAGAATATTCTTATATATTAGAATATAACTCTAACTATATAGAATTTTTATTGAAAATTCGAGTGATTTATATTATCATTCTATTAATTCTTATTCTATTTTCTATTAGATTAGAAATTTTATTATTCGAAATTTCTATTTCTTTGATTTCGAATTTTTTTTCTTTAAATGCAAAATATTACATTTGAAATAATTATATATAACTATATCCATATTAGTTATAGCAGATTCTATTAATTCTAAATTCTATTAGATTAGAGCGGATCGGTCCTAAGGAAAGGATAAGATAAGAATGCAATTCAGATCATAATGAGACATTCCTCTGGTTTCATTCGGAAAGGGAGGAGATAGGACGAAAAAAAAAAAGAAGAATGAATATCGACCGTTCCAGTATTCCCAATCGCGCGGGAAAAATGAGAGGGAGAGAGACATGTATATGTGGGATATATCCATCCATATTGAATTGCAGATACATCAATGATAGAATCATTTCCGATTGGACCAAATACTGGCCCACCGATAGAGATGAAAGAAGATGGGTAAGAAATAGGAGCAGACACTTTTTCGATATAGGAATCAGTATCTAATGAATTCAAGGGTTCCAACATAAGAGGGGGGATCCCAATGAGATCTCGGCCTCATAAGGGGG
>FO(Mp24)
TCCGTCGCTTTAGTCCACTCAGCCATCTCTCCCAATTACAAAAGGATAATTCATATGTGACGCGTGAAGTAAAGATTGATAAAAGTCTTTCTTTATCTTTCTTTTCTTTATTCTATATATATACGAATTTTATCAGCAATTGCATTTAGATAAGGATTCGAAACAGATATCTCCAATAGAAAGAGTACCTCTTTGATTTCGTACGAAAGGTTCTTTTATTCCCCCGGCCTGGCCAGTACCTATACCTAGCCAGGCCATTCCTTGTTTTGTTCCAATGAATCATAGATCAAATGATTTATCTGATTTGAAAACGAAAATACTTGTTATTGAAGCAGCAAGAAGGGCTATTTCCATTCCTATGACAGGAGTGTCATTTCTTATTATTCTTTGTTTTTCCTTTTATCGATTGACTTACTTTACTGGAATAAAAAAAAATGGAGCTATGGATTCTTGCACAATTCAACTTATTTTTATGTTCCGACTTCAATGGCTCTTTCGGGCCGGAACTGTCAGTAACGATTCCCCCAGCAAAAGAAAAGATATAACTTGTTATTTAAATGAACCTTCTTCTCCTATTTCATTAAGTCCCCCGTCGGAACACGTCAGCACTCACTCCAATTTTCATGATTCTGATCCTATCTTGATTACGTCTCACTCCCTTGTTCGACAAATGGTCCATTCATATACAATAATCATATTGTACTTTTACACATTTGGATGAAGCAACAGATTCGTCCATACCATTGGTATGGTTTGTAAGACCACGACTGATCCTGAAAGGGAATGAATGGAAAAAACAGCATGTCGTATCAATGGAGAACTCTGAGAATACTTCCTGGGTCGGTAGAAAATCTTGTTTTGATTCTTGGAACGGTACCAAATCAATTCACAGTTTGGTCGAGTGAATAAATGGATAGAGCCCTAATGGCTCCAATTATAAGGAAACCAAAAGCAACGAGCTCGGTTCATAATTCGAATGATTACCCGATCTAATTAGACGTTAAAAATGGATTAGTGCCTGATGCGGGAAAGGGTTCTCCTGTGAGTGGATCATCGATTCCTTTTTTTTTCATGAATCCTAACTATTAACTATTCTTTCTCTATTATGGAGTGGAGACAAATGTGTAGAAAAAACGGTATACTGATAAAGAGAATTTCTTCCAAAGTCAAAAGAGCGATCGGGTTGCAAAAATAAAGGATTTCTAACCATCTCTTGTAACTATAACGAACACAAACAAATTGGATGGAAAGAGAGAGGATCCGTTCATTGGACTCCCCGTCTCCGGGGTATCTATTCTTTTCTTACTATATACCCTGTTCTGACCGTATCGCACTATGTATCATTTGATAACCCAAGAAATCCCCCGTGCCTTTGTATAATTTCAAATGGAGGAATTACAAGGATATTTAGAAATAGATAGATCTAGGCAACGACACTTCCTATATCCGCTTCTATTTCAGGAGTATATCTACGCACTTGCTCATGATCATGATCGAAATAATAATAGCCCATATGATGTTCAATCGTCGAGATTGAAAGATTCAATGCAATATATTTTAGGAAACGTTAGAATCGATGAATAAAGACTCGTTCAAATGAATATTTGAACTTCAATAATCCTTAGTATCCCGGTATGGTGTCATTTTTAACAACAGGCTTTCACGTAGTATAAGTTCTTCTGGAACAGTTGGAACTAGATGGTTATGTCCTCAGTTGAGGTCTAGAACTAAGAATTGTCCCTTTTTTTATATCATTTTTTGATGATTCATTTCTCATTTATCTGATTTCATGGATCGGAAATGAAAAAAGATTCATTTTTCACTGAACAAAAGAAAATAAATAGGATTTTTTATGTACCACAATTGGATAACTACATCCAAGGAATTTCTATAAATATTTAGATAGTTTGGTATCAAAACTGTATTAATGGTTGGGATCCTCATTGTATACATAATTCGTGTGAGGATTTACCGAACCAATTAGGTATTGGGCTGCACATAAAACAAAAGAGTTTCAATCTCTATTGGAATTCTACGCTATGTACTTTACTTATAAATAAAGTATATTCTATATAAAATAGATTGATCGATCCTACGGTCCAAACATAGGATCTATCGGTAAACTACCGGAATCTTAACTATATAATAATTAATATTAATAGAATGAAGAATCGAATTCTATTCCATTAAAAATGATTAATTAATATCATAAGAATATTCTTATATATTAGAATATAACTCTAACTATATAGAATTTTTATTGAAAATTCGAGTGATTTATATTATCATTCTATTAATTCTTATTCTATTTTCTATTAGATTAGAAATTTTATTATTCGAAATTTCTATTTCTTTGATTTCGAATTTTTTTTCTTTAAATGCAAAATATTACATTTGAAATAATTATATATAACTATATCCATATTAGTTATAGCAGATTCTATTAATTCTAAATTCTATTAGATTAGAGCGGATCGGTCCTAAGGAAAGGATAAGATAAGAATGCAATTCAGATCATAATGAGACATTCCTCTGGTTTCATTCGGAAAGGGAGGAGATAGGACGAAAAAAAAAA-GAAGAATGAATATCGACCGTTCCAGTATTCCCAATCGCGCGGGAAAAATGAGAGGGAGAGAGACATGTATATGTGGGATATATCCATCCATATTGAATTGCAGATACATCAATGATAGAATCATTTCCGATTGGACCAAATACTGGCCCACCGATAGAGATGAAAGAAGATGGGTAAGAAATAGGAGCAGACACTTTTTCGATATAGGAATCAGTATCTAATGAATTCAAGGGTTCCAACATAAGAGGGGGGATCCCAATGAGATCTCGGCCTCATAAGGGGG
>FXC(Ms242)
TCCGTCGCTTTAGTCCACTCAGCCATCTCTCCCAATTACAAAAGGATAATTCATATGTGACGCGTGAAGTAAAGATTGATAAAAGTCTTTCTTTATCTTTCTTTTCTTTATTCTATATATATACGAATTTTATCAGCAATTGCATTTAGATAAGGATTCGAAACAGATATCTCCAATAGAAAGAGTACCTCTTTGATTTCGTACGAAAGGTTCTTTTATTCCCCCGGCCTGGCCAGTACCTATACCTAGCCAGGCCATTCCTTGTTTTGTTCCAATGAATCATAGATCAAATGATTTATCTGATTTGAAAACGAAAATACTTGTTATTGAAGCAGCAAGAAGGGCTATTTCCATTCCTATGACAGGAGTGTCATTTCTTATTATTCTTTGTTTTTCCTTTTATCGATTGACTTACTTTACTGGAATAAAAAAAAATGGAGCTATGGATTCTTGCACAATTCAACTTATTTTTATGTTCCGACTTCAATGGCTCTTTCGGGCCGGAACTGTCAGTAACGATTCCCCCAGCAAAAGAAAAGATATAACTTGTTATTTAAATGAACCTTCTTCTCCTATTTCATTAAGTCCCCCGTCGGAACACGTCAGCACTCACTCCAATTTTCATGATTCTGATCCTATCTGGATTACGTCTCACTCCCTTGTTCGACAAATGGTCCATTCATATACAATAATCATATTGTACTTTTACACATTTGGATGAAGCAACAGATTCGTCCATACCATTGGTATGGTTTGTAAGACCACGACTGATCCTGAAAGGGAATGAATGGAAAAAACAGCATGTCGTATCAATGGAGAACTCTGAGAATACTTCCTGGGTCGGTAGAAAATCTTGTTTTGATTCTTGGAACGGTACCAAATCAATTCACAGTTTGGTCGAGTGAATAAATGGATAGAGCCCTAATGGCTCCAATTATAAGGAAACCAAAAGCAACGAGCTCGGTTCATAATTCGAATGATTACCCGATCTAATTAGACGTTAAAAATGGATTAGTGCCTGATGCGGGAAAGGGTTCTCCTGTGAGTGGATCATCGATTCCTTTTTTTTTCATGAATCCTAACTATTAACTATTCTTTCTCTATTATGGAGTGGAGACAAATGTGTAGAAAAAACGGTATACTGATAAAGAGAATTTCTTCCAAAGTCAAAAGAGCGATCGGGTTGCAAAAATAAAGGATTTCTAACCATCTCTTGTAACTATAACGAACACAAACAAATTGGATGGAAAGAGAGAGGATCCGTTCATTGGACTCCCCGTCTCCGGGGTATCTATTCTTTTCTTACTATATACCCTGTTCTGACCGTATCGCACTATGTATCATTTGATAACCCAAGAAATCCCCCGTGCCTTTGTATAATTTCAAATGGAGGAATTACAAGGATATTTAGAAATAGATAGATCTAGGCAACGACACTTCCTATATCCGCTTCTATTTCAGGAGTATATCTACGCACTTGCTCATGATCATGATCGAAATAATAATAGCCCATATGATGTTCAATCGTCGAGATTGAAAGATTCAATGCAATATATTTTAGGAAACGTTAGAATCGATGAATAAAGACTCGTTCAAATGAATATTTGAACTTCAATAATCCTTAGTATCCCGGTATGGTGTCATTTTTAACAACAGGCTTTCACGTAGTATAAGTTCTTCTGGAACAGTTGGAACTAGATGGTTATGTCCTCAGTTGAGGTCTAGAACTAAGAATTGTCCCTTTTTTTATATCATTTTTTGATGATTCATTTCTCATTTATCTGATTTCATGGATCGGAAATGAAAAAAGATTCATTTTTCACTGAACAAAAGAAAATAAATAGGATTTTTTATGTACCACAATTGGATAACTACATCCAAGGAATTTCTATAAATATTTAGATAGTTTGGTATCAAAACTGTATTAATGGTTGGGATCCTCATTGTATACATAATTCGTGTGAGGATTTACCGAACCAATTAGGTATTGGGCTGCACATAAAACAAAAGAGTTTCAATCTCTATTGGAATTCTACGCTATGTACTTTACTTATAAATAAAGTATATTCTATATAAAATAGATTGATCGATCCTACGGTCCAAACATAGGATCTATCGGTAAACTACCGGAATCTTAACTATATAATAATTAATATTAATAGAATGAAGAATCGAATTCTATTCCATTAAAAATGATTAATTAATATCATAAGAATATTCTTATATATTAGAATATAACTCTAACTATATAGAATTTTTATTGAAAATTCGAGTGATTTATATTATCATTCTATTAATTCTTATTATATTTTCTATTAGATTAGAAATTTTATTATTCGAAATTTCTATTTCTTTGATTTCGAATTTTTTTTCTTTAAATGCAAAATATTACATTTGAAATAATTATATATAACTATATCCATATTAGTTATAGCAGATTCTATTAATTCTAAATTCTATTAGATTAGAGCGGATCGGTCCTAAGGAAAGGATAAGATAAGAATGCAATTCAGATCATAATGAGACATTCCTCTGGTTTCATTCGGAAAGGGAGGAGATAGGACGAAAAAAAAAAAGAAGAATGAATATCGACCGTTCCAGTATTCCCAATCGCGCGGGAAAAATGAGAGGGAGAGAGACATGTATATGTGGGATATATCCATCCATATTGAATTGCAGATACATCAATGATAGAATCATTTCCGATTGGACCAAATACTGGCCCACCGATAGAGATGAAAGAAGATGGGTAAGAAATAGGAGCAGACACTTTTTCGATATAGGAATCAGTATCTAATGAATTCAAGGGTTCCAACATAAGAGGGGGGATCCCAATGAGATCTCGGCCTCATAAGGGGG
>FXC(Ms244)
TCCGTCGCTTTAGTCCACTCAGCCATCTCTCCCAATTACAAAAGGATAATTCATATGTGACGCGTGAAGTAAAGATTGATAAAAGTCTTTCTTTATCTTTCTTTTCTTTATTCTATATATATACGAATTTTATCAGCAATTGCATTTAGATAAGGATTCGAAACAGATATCTCCAATAGAAAGAGTACCTCTTTGATTTCGTACGAAAGGTTCTTTTATTCCCCCGGCCTGGCCAGTACCTATACCTAGCCAGGCCATTCCTTGTTTTGTTCCAATGAATCATAGATCAAATGATTTATCTGATTTGAAAACGAAAATACTTGTTATTGAAGCAGCAAGAAGGGCTATTTCCATTCCTATGACAGGAGTGTCATTTCTTATTATTCTTTGTTTTTCCTTTTATCGATTGACTTACTTTACTGGAATAAAAAAAAATGGAGCTATGGATTCTTGCACAATTCAACTTATTTTTATGTTCCGACTTCAATGGCTCTTTCGGGCCGGAACTGTCAGTAACGATTCCCCCAGCAAAAGAAAAGATATAACTTGTTATTTAAATGAACCTTCTTCTCCTATTTCATTAAGTCCCCCGTCGGAACACGTCAGCACTCACTCCAATTTTCATGATTCTGATCCTATCTTGATTACGTCTCACTCCCTTGTTCGACAAATGGTCCATTCATATACAATAATCATATTGTACTTTTACACATTTGGATGAAGCAACAGATTCGTCCATACCATTGGTATGGTTTGTAAGACCACGACTGATCCTGAAAGGGAATGAATGGAAAAAACAGCATGTCGTATCAATGGAGAACTCTGAGAATACTTCCTGGGTCGGTAGAAAATCTTGTTTTGATTCTTGGAACGGTACCAAATCAATTCACAGTTTGGTCGAGTGAATAAATGGATAGAGCCCTAATGGCTCCAATTATAAGGAAACCAAAAGCAACGAGCTCGGTTCATAATTCGAATGATTACCCGATCTAATTAGACGTTAAAAATGGATTAGTGCCTGATGCGGGAAAGGGTTCTCCTGTGAGTGGATCATCGATTCCTTTTTTTTTCATGAATCCTAACTATTAACTATTCTTTCTCTATTATGGAGTGGAGACAAATGTGTAGAAAAAACGGTATACTGATAAAGAGAATTTCTTCCAAAGTCAAAAGAGCGATCGGGTTGCAAAAATAAAGGATTTCTAACCATCTCTTGTAACTATAACGAACACAAACAAATTGGATGGAAAGAGAGAGGATCCGTTCATTGGACTCCCCGTCTCCGGGGTATCTATTCTTTTCTTACTATATACCCTGTTCTGACCGTATCGCACTATGTATCATTTGATAACCCAAGAAATCCCCCGTGCCTTTGTATAATTTCAAATGGAGGAATTACAAGGATATTTAGAAATAGATAGATCTAGGCAACGACACTTCCTATATCCGCTTCTATTTCAGGAGTATATCTACGCACTTGCTCATGATCATGATCGAAATAATAATAGCCCATATGATGTTCAATCGTCGAGATTGAAAGATTCAATGCAATATATTTTAGGAAACGTTAGAATCGATGAATAAAGACTCGTTCAAATGAATATTTGAACTTCAATAATCCTTAGTATCCCGGTATGGTGTCATTTTTAACAACAGGCTTTCACGTAGTATAAGTTCTTCTGGAACAGTTGGAACTAGATGGTTATGTCCTCAGTTGAGGTCTAGAACTAAGAATTGTCCCTTTTTTTATATCATTTTTTGATGATTCATTTCTCATTTATCTGATTTCATGGATCGGAAATGAAAAAAGATTCATTTTTCACTGAACAAAAGAAAATAAATAGGATTTTTTATGTACCACAATTGGATAACTACATCCAAGGAATTTCTATAAATATTTAGATAGTTTGGTATCAAAACTGTATTAATGGTTGGGATCCTCATTGTATACATAATTCGTGTGAGGATTTACCGAACCAATTAGGTATTGGGCTGCACATAAAACAAAAGAGTTTCAATCTCTATTGGAATTCTACGCTATGTACTTTACTTATAAATAAAGTATATTCTATATAAAATAGATTGATCGATCCTACGGTCCAAACATAGGATCTATCGGTAAACTACCGGAATCTTAACTATATAATAATTAATATTAATAGAATGAAGAATCGAATTCTATTCCATTAAAAATGATTAATTAATATCATAAGAATATTCTTATATATTAGAATATAACTCTAACTATATAGAATTTTTATTGAAAATTCGAGTGATTTATATTATCATTCTATTAATTCTTATTATATTTTCTATTAGATTAGAAATTTTATTATTCGAAATTTCTATTTCTTTGATTTCGAATTTTTTTTCTTTAAATGCAAAATATTACATTTGAAATAATTATATATAACTATATCCATATTAGTTATAGCAGATTCTATTAATTCTAAATTCTATTAGATTAGAGCGGATCGGTCCTAAGGAAAGGATAAGATAAGAATGCAATTCAGATCATAATGAGACATTCCTCTGGTTTCATTCGGAAAGGGAGGAGATAGGACGAAAAAAAAAAAGAAGAATGAATATCGACCGTTCCAGTATTCCCAATCGCGCGGGAAAAATGAGAGGGAGAGAGACATGTATATGTGGGATATATCCATCCATATTGAATTGCAGATACATCAATGATAGAATCATTTCCGATTGGACCAAATACTGGCCCACCGATAGAGATGAAAGAAGATGGGTAAGAAATAGGAGCAGACACTTTTTCGATATAGGAATCAGTATCTAATGAATTCAAGGGTTCCAACATAAGAGGGGGGATCCCAATGAGATCTCGGCCTCATAAGGGGG
>GO(Ms194)
TCCGTCGCTTTAGTCCACTCAGCCATCTCTCCCAATTACAAAAGGATAATTCATATGTGACGCGTGAAGTAAAGATTGATAAAAGTCTTTCTTTATCTTTCTTTTCTTTATTCTATATATATACGAATTTTATCAGCAATTGCATTTAGATAAGGATTCGAAACAGATATCTCCAATAGAAAGAGTACCTCTTTGATTTCGTACGAAAGGTTCTTTTATTCCCCCGGCCTGGCCAGTACCTATACCTAGCCAGGCCATTCCTTGTTTTGTTCCAATGAATCATAGATCAAATGATTTATCTGATTTGAAAACGAAAATACTTGTTATTGAAGCAGCAAGAAGGGCTATTTCCATTCCTATGACAGGAGTGTCATTTCTTATTATTCTTTGTTTTTCCTTTTATCGATTGACTTACTTTACTGGAATAAAAAAAAATGGAGCTATGGATTCTTGCACAATTCAACTTATTTTTATGTTCCGACTTCAATGGCTCTTTCGGGCCGGAACTGTCAGTAACGATTCCCCCAGCAAAAGAAAAGATATAACTTGTTATTTAAATGAACCTTCTTCTCCTATTTCATTAAGTCCCCCGTCGGAACACGTCAGCACTCACTCCAATTTTCATGATTCTGATCCTATCTTGATTACGTCTCACTCCCTTGTTCGACAAATGGTCCATTCATATACAATAATCATATTGTACTTTTACACATTTGGATGAAGCAACAGATTCGTCCATACCATTGGTATGGTTTGTAAGACCACGACTGATCCTGAAAGGGAATGAATGGAAAAAACAGCATGTCGTATCAATGGAGAACTCTGAGAATACTTCCTGGGTCGGTAGAAAATCTTGTTTTGATTCTTGGAACGGTACCAAATCAATTCACAGTTTGGTCGAGTGAATAAATGGATAGAGCCCTAATGGCTCCAATTATAAGGAAACCAAAAGCAACGAGCTCGGTTCATAATTCGAATGATTACCCGATCTAATTAGACGTTAAAAATGGATTAGTGCCTGATGCGGGAAAGGGTTCTCCTGTGAGTGGATCATCGATTCCTTTTTTTTTCATGAATCCTAACTATTAACTATTCTTTCTCTATTATGGAGTGGAGACAAATGTGTAGAAAAAACGGTATACTGATAAAGAGAATTTCTTCCAAAGTCAAAAGAGCGATCGGGTTGCAAAAATAAAGGATTTCTAACCATCTCTTGTAACTATAACGAACACAAACAAATTGGATGGAAAGAGAGAGGATCCGTTCATTGGACTCCCCGTCTCCGGGGTATCTATTCTTTTCTTACTATATACCCTGTTCTGACCGTATCGCACTATGTATCATTTGATAACCCAAGAAATCCCCCGTGCCTTTGTATAATTTCAAATGGAGGAATTACAAGGATATTTAGAAATAGATAGATCTAGGCAACGACACTTCCTATATCCGCTTCTATTTCAGGAGTATATCTACGCACTTGCTCATGATCATGATCGAAATAATAATAGCCCATATGATGTTCAATCGTCGAGATTGAAAGATTCAATGCAATATATTTTAGGAAACGTTAGAATCGATGAATAAAGACTCGTTCAAATGAATATTTGAACTTCAATAATCCTTAGTATCCCGGTATGGTGTCATTTTTAACAACAGGCTTTCACGTAGTATAAGTTCTTCTGGAACAGTTGGAACTAGATGGTTATGTCCTCAGTTGAGGTCTAGAACTAAGAATTGTCCCCTTTTTTATATCATTTTTTGATGATTCATTTCTCATTTATCTGATTTCATGGATCGGAAATGAAAAAAGATTCATTTTTCACTGAACAAAAGAAAATAAATAGGATTTTTTATGTACCACAATTGGATAACTACATCCAAGGAATTTCTATAAATATTTAGATAGTTTGGTATCAAAACTGTATTAATGGTTGGGATCCTCATTGTATACATAATTCGTGTGAGGATTTACCGAACCAATTAGGTATTGGGCTGCACATAAAACAAAAGAGTTTCAATCTCTATTGGAATTCTACGCTATGTACTTTACTTATAAATAAAGTATATTCTATATAAAATAGATTGATCGATCCTACGGTCCAAACATAGGATCTATCGGTAAACTACCGGAATCTTAACTATATAATAATTAATATTAATAGAATGAAGAATCGAATTCTATTCCATTAAAAATGATTAATTAATATCATAAGAATATTCTTATATATTAGAATATAACTCTAACTATATAGAATTTTTATTGAAAATTCGAGTGATTTATATTATCATTCTATTAATTCTTATTATATTTTCTATTAGATTAGAAATTTTATTATTCGAAATTTCTATTTCTTTGATTTCGAATTTTTTTTCTTTAAATGCAAAATATTACATTTGAAATAATTATATATAACTATATCCATATTAGTTATAGCAGATTCTATTAATTCTAAATTCTATTAGATTAGAGCGGATCGGTCCTAAGGAAAGGATAAGATAAGAATGCAATTCAGATCATAATGAGACATTCCTCTGGTTTCATTCGGAAAGGGAGGAGATAGGACGAAAAAAAAAAAGAAGAATGAATATCGACCGTTCCAGTATTCCCAATCGCGCGGGAAAAATGAGAGGGAGAGAGACATGTATATGTGGGATATATCCATCCATATTGAATTGCAGATACATCAATGATAGAATCATTTCCGATTGGACCAAATACTGGCCCACCGATAGAGATGAAAGAAGATGGGTAAGAAATAGGAGCAGACACTTTTTCGATATAGGAATCAGTATCTAATGAATTCAAGGGTTCCAACATAAGAGGGGGGATCCCAATGAGATCTCGGCCTCATAAGGGGG
>GO(Ms198)
TCCGTCGCTTTAGTCCACTCAGCCATCTCTCCCAATTACAAAAGGATAATTCATATGTGACGCGTGAAGTAAAGATTGATAAAAGTCTTTCTTTATCTTTCTTTTCTTTATTCTATATATATACGAATTTTATCAGCAATTGCATTTAGATAAGGATTCGAAACAGATATCTCCAATAGAAAGAGTACCTCTTTGATTTCGTACGAAAGGTTCTTTTATTCCCCCGGCCTGGCCAGTACCTATACCTAGCCAGGCCATTCCTTGTTTTGTTCCAATGAATCATAGATCAAATGATTTATCTGATTTGAAAACGAAAATACTTGTTATTGAAGCAGCAAGAAGGGCTATTTCCATTCCTATGACAGGAGTGTCATTTCTTATTATTCTTTGTTTTTCCTTTTATCGATTGACTTACTTTACTGGAATAAAAAAAAATGGAGCTATGGATTCTTGCACAATTCAACTTATTTTTATGTTCCGACTTCAATGGCTCTTTCGGGCCGGAACTGTCAGTAACGATTCCCCCAGCAAAAGAAAAGATATAACTTGTTATTTAAATGAACCTTCTTCTCCTATTTCATTAAGTCCCCCGTCGGAACACGTCAGCACTCACTCCAATTTTCATGATTCTGATCCTATCTGGATTACGTCTCACTCCCTTGTTCGACAAATGGTCCATTCATATACAATAATCATATTGTACTTTTACACATTTGGATGAAGCAACAGATTCGTCCATACCATTGGTATGGTTTGTAAGACCACGACTGATCCTGAAAGGGAATGAATGGAAAAAACAGCATGTCGTATCAATGGAGAACTCTGAGAATACTTCCTGGGTCGGTAGAAAATCTTGTTTTGATTCTTGGAACGGTACCAAATAAATTCACAGTTTGGTCGAGTGAATAAATGGATAGAGCCCTAATGGCTCCAATTATAAGGAAACCAAAAGCAACGAGCTCGGTTCATAATTCGAATGATTACCCGATCTAATTAGACGTTAAAAATGGATTAGTGCCTGATGCGGGAAAGGGTTCTCCTGTGAGTGGATCATCGATTCCTTTTTTTTTCATGAATCCTAACTATTAACTATTCTTTCTCTATTATGGAGTGGAGACGAATGTGTAGAAGAAACGGTATACTGATAAAGAGAATTTCTTCCAAAGTCAAAAGAGCGATCGGGTTGCAAAAATAAAGGATTTCTAACCATCTCTTGTAACTATAACGAACACAAACAAATTGGATGGAAAGAGAGAGGATCCGTTCATTGGACTCCCCGTCTCCGGGGTATCTATTCTTTTCTTACTATATACCCTGTTCTGACCGTATCGCACTATGTATCATTTGATAACCCAAGAAATCCCCCGTGCCTTTGTATAATTTCAAATGGAGGAATTACAAGGATATTTAGAAATAGATAGATCTAGGCAACGACACTTCCTATATCCGCTTCTATTTCAGGAGTATATCTACGCACTTGCTCATGATCATGATCGAAATAATAATAGCCCATATGATGTTCAATCGTCGAGATTGAAAGATTCAATGCAATATATTTTAGGAAACGTTAGAATCGATGAATAAAGACTCGTTCAAATGAATATTTGAACTTCAATAATCCTTAGTATCCCGGTATGGTGTCATTTTTAACAACAGGCTTTCACGTAGTATAAGTTCTTCTGGAACAGTTGGAACTAGATGGTTATGTCCTCAGTTGAGGTCTAGAACTAAGAATTGTCCCCTTTTTTATATCATTTTTTGATGATTCATTTCTCATTTATCTGATTTCATGGATCGGAAATGAAAAAAGATTCATTTTTCACTGAACAAAAGAAAATAAATAGGATTTTTTATGTACCACAATTGGATAACTACATCCAAGGAATTTCTATAAATATTTAGATAGTTTGGTATCAAAACTGTATTAATGGTTGGGATCCTCATTGTATACATAATTCGTGTGAGGATTTACCGAACCAATTAGGTATTGGGCTGCACATAAAACAAAAGAGTTTCAATCTCTATTGGAATTCTACGCTATGTACTTTACTTATAAATAAAGTATATTCTATATAAAATAGATTGATCGATCCTACGGTCCAAACATAGGATCTATCGGTAAACTACCGGAATCTTAACTATATAATAATTAATATTAATAGAATGAAGAATCGAATTCTATTCCATTAAAAATGATTAATTAATATCATAAGAATATTCTTATATATTAGAATATAACTCTAACTATATAGAATTTTTATTGAAAATTCGAGTGATTTATATTATCATTCTATTAATTCTTATTATATTTTCTATTAGATTAGAAATTTTATTATTCGAAATTTCTATTTCTTTGATTTCGAATTTTTTTTCTTTAAATGCAAAATATTACATTTGAAATAATTATATATAACTATATCCATATTAGTTATAGCAGATTCTATTAATTCTAAATTCTATTAGATTAGAGCGGATCGGTCCTAAGGAAAGGATAAGATAAGAATGCAATTCAGATCATAATGAGACATTCCTCTGGTTTCATTCGGAAAGGGAGGAGATAGGACGAAAAAAAAAAAGAAGAATGAATATCGACCGTTCCAGTATTCCCAATCGCGCGGGAAAAATGAGAGGGAGAGAGACATGTATATGTGGGATATATCCATCCATATTGAATTGCAGATACATCAATGATAGAATCATTTCCGATTGGACCAAATACTGGCCCACCGATAGAGATGAAAGAAGATGGGTAAGAAATAGGAGCAGACACTTTTTCGATATAGGAATCAGTATCTAATGAATTCAAGGGTTCCAACATAAGAGGGGGGATCCCAATGAGATCTCGGCCTCATAAGGGGG
>GO(Ms200)
TCCGTCGCTTTAGTCCACTCAGCCATCTCTCCCAATTACAAAAGGATAATTCATATGTGACGCGTGAAGTAAAGATTGATAAAAGTCTTTCTTTATCTTTCTTTTCTTTATTCTATATATATACGAATTTTATCAGCAATTGCATTTAGATAAGGATTCGAAACAGATATCTCCAATAGAAAGAGTACCTCTTTGATTTCGTACGAAAGGTTCTTTTATTCCCCCGGCCTGGCCAGTACCTATACCTAGCCAGGCCATTCCTTGTTTTGTTCCAATGAATCATAGATCAAATGATTTATCTGATTTGAAAACGAAAATACTTGTTATTGAAGCAGCAAGAAGGGCTATTTCCATTCCTATGACAGGAGTGTCATTTCTTATTATTCTTTGTTTTTCCTTTTATCGATTGACTTACTTTACTGGAATAAAAAAAAATGGAGCTATGGATTCTTGCACAATTCAACTTATTTTTATGTTCCGACTTCAATGGCTCTTTCGGGCCGGAACTGTCAGTAACGATTCCCCCAGCAAAAGAAAAGATATAACTTGTTATTTAAATGAACCTTCTTCTCCTATTTCATTAAGTCCCCCGTCGGAACACGTCAGCACTCACTCCAATTTTCATGATTCTGATCCTATCTGGATTACGTCTCACTCCCTTGTTCGACAAATGGTCCATTCATATACAATAATCATATTGTACTTTTACACATTTGGATGAAGCAACAGATTCGTCCATACCATTGGTATGGTTTGTAAGACCACGACTGATCCTGAAAGGGAATGAATGGAAAAAACAGCATGTCGTATCAATGGAGAACTCTGAGAATACTTCCTGGGTCGGTAGAAAATCTTGTTTTGATTCTTGGAACGGTACCAAATCAATTCACAGTTTGGTCGAGTGAATAAATGGATAGAGCCCTAATGGCTCCAATTATAAGGAAACCAAAAGCAACGAGCTCGGTTCATAATTCGAATGATTACCCGATCTAATTAGACGTTAAAAATGGATTAGTGCCTGATGCGGGAAAGGGTTCTCCTGTGAGTGGATCATCGATTCCTTTTTTTTTCATGAATCCTAACTATTAACTATTCTTTCTCTATTATGGAGTGGAGACAAATGTGTAGAAAAAACGGTATACTGATAAAGAGAATTTCTTCCAAAGTCAAAAGAGCGATCGGGTTGCAAAAATAAAGGATTTCTAACCATCTCTTGTAACTATAACGAACACAAACAAATTGGATGGAAAGAGAGAGGATCCGTTCATTGGACTCCCCGTCTCCGGGGTATCTATTCTTTTCTTACTATATACCCTGTTCTGACCGTATCGCACTATGTATCATTTGATAACCCAAGAAATCCCCCGTGCCTTTGTATAATTTCAAATGGAGGAATTACAAGGATATTTAGAAATAGATAGATCTAGGCAACGACACTTCCTATATCCGCTTCTATTTCAGGAGTATATCTACGCACTTGCTCATGATCATGATCGAAATAATAATAGCCCATATGATGTTCAATCGTCGAGATTGAAAGATTCAATGCAATATATTTTAGGAAACGTTAGAATCGATGAATAAAGACTCGTTCAAATGAATATTTGAACTTCAATAATCCTTAGTATCCCGGTATGGTGTCATTTTTAACAACAGGCTTTCACGTAGTATAAGTTCTTCTGGAACAGTTGGAACTAGATGGTTATGTCCTCAGTTGAGGTCTAGAACTAAGAATTGTCCCCTTTTTTATATCATTTTTTGATGATTCATTTCTCATTTATCTGATTTCATGGATCGGAAATGAAAAAAGATTCATTTTTCACTGAACAAAAGAAAATAAATAGGATTTTTTATGTACCACAATTGGATAACTACATCCAAGGAATTTCTATAAATATTTAGATAGTTTGGTATCAAAACTGTATTAATGGTTGGGATCCTCATTGTATACATAATTCGTGTGAGGATTTACCGAACCAATTAGGTATTGGGCTGCACATAAAACAAAAGAGTTTCAATCTCTATTGGAATTCTACGCTATGTACTTTACTTATAAATAAAGTATATTCTATATAAAATAGATTGATCGATCCTACGGTCCAAACATAGGATCTATCGGTAAACTACCGGAATCTTAACTATATAATAATTAATATTAATAGAATGAAGAATCGAATTCTATTCCATTAAAAATGATTAATTAATATCATAAGAATATTCTTATATATTAGAATATAACTCTAACTATATAGAATTTTTATTGAAAATTCGAGTGATTTATATTATCATTCTATTAATTCTTATTATATTTTCTATTAGATTAGAAATTTTATTATTCGAAATTTCTATTTCTTTGATTTCGAATTTTTTTTCTTTAAATGCAAAATATTACATTTGAAATAATTATATATAACTATATCCATATTAGTTATAGCAGATTCTATTAATTCTAAATTCTATTAGATTAGAGCGGATCGGTCCTAAGGAAAGGATAAGATAAGAATGCAATTCAGATCATAATGAGACATTCCTCTGGTTTCATTCGGAAAGGGAGGAGATAGGACGAAAAAAAAAAAGAAGAATGAATATCGACCGTTCCAGTATTCCCAATCGCGCGGGAAAAATGAGAGGGAGAGAGACATGTATATGTGGGATATATCCATCCATATTGAATTGCAGATACATCAATGATAGAATCATTTCCGATTGGACCAAATACTGGCCCACCGATAGAGATGAAAGAAGATGGGTAAGAAATAGGAGCAGACACTTTTTCGATATAGGAATCAGTATCTAATGAATTCAAGGGTTCCAACATAAGAGGGGGGATCCCAATGAGATCTCGGCCTCATAAGGGGG
>GO(Ms202)
TCCGTCGCTTTAGTCCACTCAGCCATCTCTCCCAATTACAAAAGGATAATTCATATGTGACGCGTGAAGTAAAGATTGATAAAAGTCTTTCTTTATCTTTCTTTTCTTTATTCTATATATATACGAATTTTATCAGCAATTGCATTTAGATAAGGATTCGAAACAGATATCTCCAATAGAAAGAGTACCTCTTTGATTTCGTACGAAAGGTTCTTTTATTCCCCCGGCCTGGCCAGTACCTATACCTAGCCAGGCCATTCCTTGTTTTGTTCCAATGAATCATAGATCAAATGATTTATCTGATTTGAAAACGAAAATACTTGTTATTGAAGCAGCAAGAAGGGCTATTTCCATTCCTATGACAGGAGTGTCATTTCTTATTATTCTTTGTTTTTCCTTTTATCGATTGACTTACTTTACTGGAATAAAAAAAAATGGAGCTATGGATTCTTGCACAATTCAACTTATTTTTATGTTCCGACTTCAATGGCTCTTTCGGGCCGGAACTGTCAGTAACGATTCCCCCAGCAAAAGAAAAGATATAACTTGTTATTTAAATGAACCTTCTTCTCCTATTTCATTAAGTCCCCCGTCGGAACACGTCAGCACTCACTCCAATTTTCATGATTCTGATCCTATCTGGATTACGTCTCACTCCCTTGTTCGACAAATGGTCCATTCATATACAATAATCATATTGTACTTTTACACATTTGGATGAAGCAACAGATTCGTCCATACCATTGGTATGGTTTGTAAGACCACGACTGATCCTGAAAGGGAATGAATGGAAAAAACAGCATGTCGTATCAATGGAGAACTCTGAGAATACTTCCTGGGTCGGTAGAAAATCTTGTTTTGATTCTTGGAACGGTACCAAATCAATTCACAGTTTGGTCGAGTGAATAAATGGATAGAGCCCTAATGGCTCCAATTATAAGGAAACCAAAAGCAACGAGCTCGGTTCATAATTCGAATGATTACCCGATCTAATTAGACGTTAAAAATGGATTAGTGCCTGATGCGGGAAAGGGTTCTCCTGTGAGTGGATCATCGATTCCTTTTTTTTTCATGAATCCTAACTATTAACTATTCTTTCTCTATTATGGAGTGGAGACGAATGTGTAGAAGAAACGGTATACTGATAAAGAGAATTTCTTCCAAAGTCAAAAGAGCGATCGGGTTGCAAAAATAAAGGATTTCTAACCATCTCTTGTAACTATAACGAACACAAACAAATTGGATGGAAAGAGAGAGGATCCGTTCATTGGACTCCCCGTCTCCGGGGTATCTATTCTTTTCTTACTATATACCCTGTTCTGACCGTATCGCACTATGTATCATTTGATAACCCAAGAAATCCCCCGTGCCTTTGTATAATTTCAAATGGAGGAATTACAAGGATATTTAGAAATAGATAGATCTAGGCAACGACACTTCCTATATCCGCTTCTATTTCAGGAGTATATCTACGCACTTGCTCATGATCATGATCGAAATAATAATAGCCCATATGATGTTCAATCGTCGAGATTGAAAGATTCAATGCAATATATTTTAGGAAACGTTAGAATCGATGAATAAAGACTCGTTCAAATGAATATTTGAACTTCAATAATCCTTAGTATCCCGGTATGGTGTCATTTTTAACAACAGGCTTTCACGTAGTATAAGTTCTTCTGGAACAGTTGGAACTAGATGGTTATGTCCTCAGTTGAGGTCTAGAACTAAGAATTGTCCCCTTTTTTATATCATTTTTTGATGATTCATTTCTCATTTATCTGATTTCATGGATCGGAAATGAAAAAAGATTCATTTTTCACTGAACAAAAGAAAATAAATAGGATTTTTTATGTACCACAATTGGATAACTACATCCAAGGAATTTCTATAAATATTTAGATAGTTTGGTATCAAAACTGTATTAATGGTTGGGATCCTCATTGTATACATAATTCGTGTGAGGATTTACCGAACCAATTAGGTATTGGGCTGCACATAAAACAAAAGAGTTTCAATCTCTATTGGAATTCTACGCTATGTACTTTACTTATAAATAAAGTATATTCTATATAAAATAGATTGATCGATCCTACGGTCCAAACATAGGATCTATCGGTAAACTACCGGAATCTTAACTATATAATAATTAATATTAATAGAATGAAGAATCGAATTCTATTCCATTAAAAATGATTAATTAATATCATAAGAATATTCTTATATATTAGAATATAACTCTAACTATATAGAATTTTTATTGAAAATTCGAGTGATTTATATTATCATTCTATTAATTCTTATTATATTTTCTATTAGATTAGAAATTTTATTATTCGAAATTTCTATTTCTTTGATTTCGAATTTTTTTTCTTTAAATGCAAAATATTACATTTGAAATAATTATATATAACTATATCCATATTAGTTATAGCAGATTCTATTAATTCTAAATTCTATTAGATTAGAGCGGATCGGTCCTAAGGAAAGGATAAGATAAGAATGCAATTCAGATCATAATGAGACATTCCTCTGGTTTCATTCGGAAAGGGAGGAGATAGGACGAAAAAAAAAAAGAAGAATGAATATCGACCGTTCCAGTATTCCCAATCGCGCGGGAAAAATGAGAGGGAGAGAGACATGTATATGTGGGATATATCCATCCATATTGAATTGCAGATACATCAATGATAGAATCATTTCCGATTGGACCAAATACTGGCCCACCGATAGAGATGAAAGAAGATGGGTAAGAAATAGGAGCAGACACTTTTTCGATATAGGAATCAGTATCTAATGAATTCAAGGGTTCCAACATAAGAGGGGGGATCCCAATGAGATCTCGGCCTCATAAGGGGG
>GO(Ms206)
TCCGTCGCTTTAGTCCACTCAGCCATCTCTCCCAATTACAAAAGGATAATTCATATGTGACGCGTGAAGTAAAGATTGATAAAAGTCTTTCTTTATCTTTCTTTTCTTTATTCTATATATATACGAATTTTATCAGCAATTGCATTTAGATAAGGATTCGAAACAGATATCTCCAATAGAAAGAGTACCTCTTTGATTTCGTACGAAAGGTTCTTTTATTCCCCCGGCCTGGCCAGTACCTATACCTAGCCAGGCCATTCCTTGTTTTGTTCCAATGAATCATAGATCAAATGATTTATCTGATTTGAAAACGAAAATACTTGTTATTGAAGCAGCAAGAAGGGCTATTTCCATTCCTATGACAGGAGTGTCATTTCTTATTATTCTTTGTTTTTCCTTTTATCGATTGACTTACTTTACTGGAATAAAAAAAAATGGAGCTATGGATTCTTGCACAATTCAACTTATTTTTATGTTCCGACTTCAATGGCTCTTTCGGGCCGGAACTGTCAGTAACGATTCCCCCAGCAAAAGAAAAGATATAACTTGTTATTTAAATGAACCTTCTTCTCCTATTTCATTAAGTCCCCCGTCGGAACACGTCAGCACTCACTCCAATTTTCATGATTCTGATCCTATCTGGATTACGTCTCACTCCCTTGTTCGACAAATGGTCCATTCATATACAATAATCATATTGTACTTTTACACATTTGGATGAAGCAACAGATTCGTCCATACCATTGGTATGGTTTGTAAGACCACGACTGATCCTGAAAGGGAATGAATGGAAAAAACAGCATGTCGTATCAATGGAGAACTCTGAGAATACTTCCTGGGTCGGTAGAAAATCTTGTTTTGATTCTTGGAACGGTACCAAATCAATTCACAGTTTGGTCGAGTGAATAAATGGATAGAGCCCTAATGGCTCCAATTATAAGGAAACCAAAAGCAACGAGCTCGGTTCATAATTCGAATGATTACCCGATCTAATTAGACGTTAAAAATGGATTAGTGCCTGATGCGGGAAAGGGTTCTCCTGTGAGTGGATCATCGATTCCTTTTTTTTTCATGAATCCTAACTATTAACTATTCTTTCTCTATTATGGAGTGGAGACGAATGTGTAGAAGAAACGGTATACTGATAAAGAGAATTTCTTCCAAAGTCAAAAGAGCGATCGGGTTGCAAAAATAAAGGATTTCTAACCATCTCTTGTAACTATAACGAACACAAACAAATTGGATGGAAAGAGAGAGGATCCGTTCATTGGACTCCCCGTCTCCGGGGTATCTATTCTTTTCTTACTATATACCCTGTTCTGACCGTATCGCACTATGTATCATTTGATAACCCAAGAAATCCCCCGTGCCTTTGTATAATTTCAAATGGAGGAATTACAAGGATATTTAGAAATAGATAGATCTAGGCAACGACACTTCCTATATCCGCTTCTATTTCAGGAGTATATCTACGCACTTGCTCATGATCATGATCGAAATAATAATAGCCCATATGATGTTCAATCGTCGAGATTGAAAGATTCAATGCAATATATTTTAGGAAACGTTAGAATCGATGAATAAAGACTCGTTCAAATGAATATTTGAACTTCAATAATCCTTAGTATCCCGGTATGGTGTCATTTTTAACAACAGGCTTTCACGTAGTATAAGTTCTTCTGGAACAGTTGGAACTAGATGGTTATGTCCTCAGTTGAGGTCTAGAACTAAGAATTGTCCCCTTTTTTATATCATTTTTTGATGATTCATTTCTCATTTATCTGATTTCATGGATCGGAAATGAAAAAAGATTCATTTTTCACTGAACAAAAGAAAATAAATAGGATTTTTTATGTACCACAATTGGATAACTACATCCAAGGAATTTCTATAAATATTTAGATAGTTTGGTATCAAAACTGTATTAATGGTTGGGATCCTCATTGTATACATAATTCGTGTGAGGATTTACCGAACCAATTAGGTATTGGGCTGCACATAAAACAAAAGAGTTTCAATCTCTATTGGAATTCTACGCTATGTACTTTACTTATAAATAAAGTATATTCTATATAAAATAGATTGATCGATCCTACGGTCCAAACATAGGATCTATCGGTAAACTACCGGAATCTTAACTATATAATAATTAATATTAATAGAATGAAGAATCGAATTCTATTCCATTAAAAATGATTAATTAATATCATAAGAATATTCTTATATATTAGAATATAACTCTAACTATATAGAATTTTTATTGAAAATTCGAGTGATTTATATTATCATTCTATTAATTCTTATTATATTTTCTATTAGATTAGAAATTTTATTATTCGAAATTTCTATTTCTTTGATTTCGAATTTTTTTTCTTTAAATGCAAAATATTACATTTGAAATAATTATATATAACTATATCCATATTAGTTATAGCAGATTCTATTAATTCTAAATTCTATTAGATTAGAGCGGATCGGTCCTAAGGAAAGGATAAGATAAGAATGCAATTCAGATCATAATGAGACATTCCTCTGGTTTCATTCGGAAAGGGAGGAGATAGGACGAAAAAAAAAAAGAAGAATGAATATCGACCGTTCCAGTATTCCCAATCGCGCGGGAAAAATGAGAGGGAGAGAGACATGTATATGTGGGATATATCCATCCATATTGAATTGCAGATACATCAATGATAGAATCATTTCCGATTGGACCAAATACTGGCCCACCGATAGAGATGAAAGAAGATGGGTAAGAAATAGGAGCAGACACTTTTTCGATATAGGAATCAGTATCTAATGAATTCAAGGGTTCCAACATAAGAGGGGGGATCCCAATGAGATCTCGGCCTCATAAGGGGG
>GO(Ms210)
TCCGTCGCTTTAGTCCACTCAGCCATCTCTCCCAATTACAAAAGGATAATTCATATGTGACGCGTGAAGTAAAGATTGATAAAAGTCTTTCTTTATCTTTCTTTTCTTTATTCTATATATATACGAATTTTATCAGCAATTGCATTTAGATAAGGATTCGAAACAGATATCTCCAATAGAAAGAGTACCTCTTTGATTTCGTACGAAAGGTTCTTTTATTCCCCCGGCCTGGCCAGTACCTATACCTAGCCAGGCCATTCCTTGTTTTGTTCCAATGAATCATAGATCAAATGATTTATCTGATTTGAAAACGAAAATACTTGTTATTGAAGCAGCAAGAAGGGCTATTTCCATTCCTATGACAGGAGTGTCATTTCTTATTATTCTTTGTTTTTCCTTTTATCGATTGACTTACTTTACTGGAATAAAAAAAAATGGAGCTATGGATTCTTGCACAATTCAACTTATTTTTATGTTCCGACTTCAATGGCTCTTTCGGGCCGGAACTGTCAGTAACGATTCCCCCAGCAAAAGAAAAGATATAACTTGTTATTTAAATGAACCTTCTTCTCCTATTTCATTAAGTCCCCCGTCGGAACACGTCAGCACTCACTCCAATTTTCATGATTCTGATCCTATCTTGATTACGTCTCACTCCCTTGTTCGACAAATGGTCCATTCATATACAATAATCATATTGTACTTTTACACATTTGGATGAAGCAACAGATTCGTCCATACCATTGGTATGGTTTGTAAGACCACGACTGATCCTGAAAGGGAATGAATGGAAAAAACAGCATGTCGTATCAATGGAGAACTCTGAGAATACTTCCTGGGTCGGTAGAAAATCTTGTTTTGATTCTTGGAACGGTACCAAATCAATTCACAGTTTGGTCGAGTGAATAAATGGATAGAGCCCTAATGGCTCCAATTATAAGGAAACCAAAAGCAACGAGCTCGGTTCATAATTCGAATGATTACCCGATCTAATTAGACGTTAAAAATGGATTAGTGCCTGATGCGGGAAAGGGTTCTCCTGTGAGTGGATCATCGATTCCTTTTTTTTTCATGAATCCTAACTATTAACTATTCTTTCTCTATTATGGAGTGGAGACGAATGTGTAGAAGAAACGGTATACTGATAAAGAGAATTTCTTCCAAAGTCAAAAGAGCGATCGGGTTGCAAAAATAAAGGATTTCTAACCATCTCTTGTAACTATAACGAACACAAACAAATTGGATGGAAAGAGAGAGGATCCGTTCATTGGACTCCCCGTCTCCGGGGTATCTATTCTTTTCTTACTATATACCCTGTTCTGACCGTATCGCACTATGTATCATTTGATAACCCAAGAAATCCCCCGTGCCTTTGTATAATTTCAAATGGAGGAATTACAAGGATATTTAGAAATAGATAGATCTAGGCAACGACACTTCCTATATCCGCTTCTATTTCAGGAGTATATCTACGCACTTGCTCATGATCATGATCGAAATAATAATAGCCCATATGATGTTCAATCGTCGAGATTGAAAGATTCAATGCAATATATTTTAGGAAACGTTAGAATCGATGAATAAAGACTCGTTCAAATGAATATTTGAACTTCAATAATCCTTAGTATCCCGGTATGGTGTCATTTTTAACAACAGGCTTTCACGTAGTATAAGTTCTTCTGGAACAGTTGGAACTAGATGGTTATGTCCTCAGTTGAGGTCTAGAACTAAGAATTGTCCCCTTTTTTATATCATTTTTTGATGATTCATTTCTCATTTATCTGATTTCATGGATCGGAAATGAAAAAAGATTCATTTTTCACTGAACAAAAGAAAATAAATAGGATTTTTTATGTACCACAATTGGATAACTACATCCAAGGAATTTCTATAAATATTTAGATAGTTTGGTATCAAAACTGTATTAATGGTTGGGATCCTCATTGTATACATAATTCGTGTGAGGATTTACCGAACCAATTAGGTATTGGGCTGCACATAAAACAAAAGAGTTTCAATCTCTATTGGAATTCTACGCTATGTACTTTACTTATAAATAAAGTATATTCTATATAAAATAGATTGATCGATCCTACGGTCCAAACATAGGATCTATCGGTAAACTACCGGAATCTTAACTATATAATAATTAATATTAATAGAATGAAGAATCGAATTCTATTCCATTAAAAATGATTAATTAATATCATAAGAATATTCTTATATATTAGAATATAACTCTAACTATATAGAATTTTTATTGAAAATTCGAGTGATTTATATTATCATTCTATTAATTCTTATTATATTTTCTATTAGATTAGAAATTTTATTATTCGAAATTTCTATTTCTTTGATTTCGAATTTTTTTTCTTTAAATGCAAAATATTACATTTGAAATAATTATATATAACTATATCCATATTAGTTATAGCAGATTCTATTAATTCTAAATTCTATTAGATTAGAGCGGATCGGTCCTAAGGAAAGGATAAGATAAGAATGCAATTCAGATCATAATGAGACATTCCTCTGGTTTCATTCGGAAAGGGAGGAGATAGGACGAAAAAAAAAAAGAAGAATGAATATCGACCGTTCCAGTATTCCCAATCGCGCGGGAAAAATGAGAGGGAGAGAGACATGTATATGTGGGATATATCCATCCATATTGAATTGCAGATACATCAATGATAGAATCATTTCCGATTGGACCAAATACTGGCCCACCGATAGAGATGAAAGAAGATGGGTAAGAAATAGGAGCAGACACTTTTTCGATATAGGAATCAGTATCTAATGAATTCAAGGGTTCCAACATAAGAGGGGGGATCCCAATGAGATCTCGGCCTCATAAGGGGG
>HA(Ms38)
TCCGTCGCTTTAGTCCACTCAGCCATCTCTCCCAATTACAAAAGGATAATTCATATGTGACGCGTGAAGTAAAGATTGATAAAAGTCTTTCTTTATCTTTCTTTTCTTTATTCTATATATATACGAATTTTATCAGCAATTGCATTTAGATAAGGATTCGAAACAGATATCTCCAATAGAAAGAGTACCTCTTTGATTTCGTACGAAAGGTTCTTTTATTCCCCCGGCCTGGCCAGTACCTATACCTAGCCAGGCCATTCCTTGTTTTGTTCCAATGAATCATAGATCAAATGATTTATCTGATTTGAAAACGAAAATACTTGTTATTGAAGCAGCAAGAAGGGCTATTTCCATTCCTATGACAGGAGTGTCATTTCTTATTATTCTTTGTTTTTCCTTTTATCGATTGACTTACTTTACTGGAATAAAAAAAAATGGAGCTATGGATTCTTGCACAATTCAACTTATTTTTATGTTCCGACTTCAATGGCTCTTTCGGGCCGGAACTGTCAGTAACGATTCCCCCAGCAAAAGAAAAGATATAACTTGTTATTTAAATGAACCTTCTTCTCCTATTTCATTAAGTCCCCCGTCGGAACACGTCAGCACTCACTCCAATTTTCATGATTCTGATCCTATCTGGATTACGTCTCACTCCCTTGTTCGACAAATGGTCCATTCATATACAATAATCATATTGTACTTTTACACATTTGGATGAAGCAACAGATTCGTCCATACCATTGGTATGGTTTGTAAGACCACGACTGATCCTGAAAGGGAATGAATGGAAAAAACAGCATGTCGTATCAATGGAGAACTCTGAGAATACTTCCTGGGTCGGTAGAAAATCTTGTTTTGATTCTTGGAACGGTACCAAATCAATTCACAGTTTGGTCGAGTGAATAAATGGATAGAGCCCTAATGGCTCCAATTATAAGGAAACCAAAAGCAACGAGCTCGGTTCATAATTCGAATGATTACCCGATCTAATTAGACGTTAAAAATGGATTAGTGCCTGATGCGGGAAAGGGTTCTCCTGTGAGTGGATCATCGATTCCTTTTTTTTTCATGAATCCTAACTATTAACTATTCTTTCTCTATTATGGAGTGGAGACGAATGTGTAGAAAAAACGGTATACTGATAAAGAGAATTTCTTCCAAAGTCAAAAGAGCGATCGGGTTGCAAAAATAAAGGATTTCTAACCATCTCTTGTAACTATAACGAACACAAACAAATTGGATGGAAAGAGAGAGGATCCGTTCATTGGACTCCCCGTCTCCGGGGTATCTATTCTTTTCTTACTATATACCCTGTTCTGACCGTATCGCACTATGTATCATTTGATAACCCAAGAAATCCCCCGTGCCTTTGTATAATTTCAAATGGAGGAATTACAAGGATATTTAGAAATAGATAGATCTAGGCAACGACACTTCCTATATCCGCTTCTATTTCAGGAGTATATCTACGCACTTGCTCATGATCATGATCGAAATAATAATAGCCCATATGATGTTCAATCGTCGAGATTGAAAGATTCAATGCAATATATTTTAGGAAACGTTAGAATCGATGAATAAAGACTCGTTCAAATGAATATTTGAACTTCAATAATCCTTAGTATCCCGGTATGGTGTCATTTTTAACAACAGGCTTTCACGTAGTATAAGTTCTTCTGGAACAGTTGGAACTAGATGGTTATGTCCTCAGTTGAGGTCTAGAACTAAGAATTGTCCCCTTTTTTATATCATTTTTTGATGATTCATTTCTCATTTATCTGATTTCATGGATCGGAAATGAAAAAAGATTCATTTTTCACTGAACAAAAGAAAATAAATAGGATTTTTTATGTACCACAATTGGATAACTACATCCAAGGAATTTCTATAAATATTTAGATAGTTTGGTATCAAAACTGTATTAATGGTTGGGATCCTCATTGTATACATAATTCGTGTGAGGATTTACCGAACCAATTAGGTATTGGGCTGCACATAAAACAAAAGAGTTTCAATCTCTATTGGAATTCTACGCTATGTACTTTACTTATAAATAAAGTATATTCTATATAAAATAGATTGATCGATCCTACGGTCCAAACATAGGATCTATCGGTAAACTACCGGAATCTTAACTATATAATAATTAATATTAATAGAATGAAGAATCGAATTCTATTCCATTAAAAATGATTAATTAATATCATAAGAATATTCTTATATATTAGAATATAACTCTAACTATATAGAATTTTTATTGAAAATTCGAGTGATTTATATTATCATTCTATTAATTCTTATTATATTTTCTATTAGATTAGAAATTTTATTATTCGAAATTTCTATTTCTTTGATTTCGAATTTTTTTTCTTTAAATGCAAAATATTACATTTGAAATAATTATATATAACTATATCCATATTAGTTATAGCAGATTCTATTAATTCTAAATTCTATTAGATTAGAGCGGATCGGTCCTAAGGAAAGGATAAGATAAGAATGCAATTCAGATCATAATGAGACATTCCTCTGGTTTCATTCGGAAAGGGAGGAGATAGGACGAAAAAAAAAAAGAAAAATGAATATCGACCGTTCCAGTATTCCCAATCGCGCGGGAAAAATGAGAGGGAGAGAGACATGTATATGTGGGATATATCCATCCATATTGAATTGCAGATACATCAATGATAGAATCATTTCCGATTGGACCAAATACTGGCCCACCGATAGAGATGAAAGAAGATGGGTAAGAAATAGGAGCAGACACTTTTTCGATATAGGAATCAGTATCTAATGAATTCAAGGGTTCCAACATAAGAGGGGGGATCCCAATGAGATCTCGGCCTCATAAGGGGG
>HA(Ms41)
TCCGTCGCTTTAGTCCACTCAGCCATCTCTCCCAATTACAAAAGGATAATTCATATGTGACGCGTGAAGTAAAGATTGATAAAAGTCTTTCTTTATCTTTCTTTTCTTTATTCTATATATATACGAATTTTATCAGCAATTGCATTTAGATAAGGATTCGAAACAGATATCTCCAATAGAAAGAGTACCTCTTTGATTTCGTACGAAAGGTTCTTTTATTCCCCCGGCCTGGCCAGTACCTATACCTAGCCAGGCCATTCCTTGTTTTGTTCCAATGAATCATAGATCAAATGATTTATCTGATTTGAAAACGAAAATACTTGTTATTGAAGCAGCAAGAAGGGCTATTTCCATTCCTATGACAGGAGTGTCATTTCTTATTATTCTTTGTTTTTCCTTTTATCGATTGACTTACTTTACTGGAATAAAAAAAAATGGAGCTATGGATTCTTGCACAATTCAACTTATTTTTATGTTCCGACTTCAATGGCTCTTTCGGGCCGGAACTGTCAGTAACGATTCCCCCAGCAAAAGAAAAGATATAACTTGTTATTTAAATGAACCTTCTTCTCCTATTTCATTAAGTCCCCCGTCGGAACACGTCAGCACTCACTCCAATTTTCATGATTCTGATCCTATCTTGATTACGTCTCACTCCCTTGTTCGACAAATGGTCCATTCATATACAATAATCATATTGTACTTTTACACATTTGGATGAAGCAACAGATTCGTCCATACCATTGGTATGGTTTGTAAGACCACGACTGATCCTGAAAGGGAATGAATGGAAAAAACAGCATGTCGTATCAATGGAGAACTCTGAGAATACTTCCTGGGTCGGTAGAAAATCTTGTTTTGATTCTTGGAACGGTACCAAATCAATTCACAGTTTGGTCGAGTGAATAAATGGATAGAGCCCTAATGGCTCCAATTATAAGGAAACCAAAAGCAACGAGCTCGGTTCATAATTCGAATGATTACCCGATCTAATTAGACGTTAAAAATGGATTAGTGCCTGATGCGGGAAAGGGTTCTCCTGTGAGTGGATCATCGATTCCTTTTTTTTTCATGAATCCTAACTATTAACTATTCTTTCTCTATTATGGAGTGGAGACGAATGTGTAGAAGAAACGGTATACTGATAAAGAGAATTTCTTCCAAAGTCAAAAGAGCGATCGGGTTGCAAAAATAAAGGATTTCTAACCATCTCTTGTAACTATAACGAACACAAACAAATTGGATGGAAAGAGAGAGGATCCGTTCATTGGACTCCCCGTCTCCGGGGTATCTATTCTTTTCTTACTATATACCCTGTTCTGACCGTATCGCACTATGTATCATTTGATAACCCAAGAAATCCCCCGTGCCTTTGTATAATTTCAAATGGAGGAATTACAAGGATATTTAGAAATAGATAGATCTAGGCAACGACACTTCCTATATCCGCTTCTATTTCAGGAGTATATCTACGCACTTGCTCATGATCATGATCGAAATAATAATAGCCCATATGATGTTCAATCGTCGAGATTGAAAGATTCAATGCAATATATTTTAGGAAACGTTAGAATCGATGAATAAAGACTCGTTCAAATGAATATTTGAACTTCAATAATCCTTAGTATCCCGGTATGGTGTCATTTTTAACAACAGGCTTTCACGTAGTATAAGTTCTTCTGGAACAGTTGGAACTAGATGGTTATGTCCTCAGTTGAGGTCTAGAACTAAGAATTGTCCCCTTTTTTATATCATTTTTTGATGATTCATTTCTCATTTATCTGATTTCATGGATCGGAAATGAAAAAAGATTCATTTTTCACTGAACAAAAGAAAATAAATAGGATTTTTTATGTACCACAATTGGATAACTACATCCAAGGAATTTCTATAAATATTTAGATAGTTTGGTATCAAAACTGTATTAATGGTTGGGATCCTCATTGTATACATAATTCGTGTGAGGATTTACCGAACCAATTAGGTATTGGGCTGCACATAAAACAAAAGAGTTTCAATCTCTATTGGAATTCTACGCTATGTACTTTACTTATAAATAAAGTATATTCTATATAAAATAGATTGATCGATCCTACGGTCCAAACATAGGATCTATCGGTAAACTACCGGAATCTTAACTATATAATAATTAATATTAATAGAATGAAGAATCGAATTCTATTCCATTAAAAATGATTAATTAATATCATAAGAATATTCTTATATATTAGAATATAACTCTAACTATATAGAATTTTTATTGAAAATTCGAGTGATTTATATTATCATTCTATTAATTCTTATTATATTTTCTATTAGATTAGAAATTTTATTATTCGAAATTTCTATTTCTTTGATTTCGAATTTTTTTTCTTTAAATGCAAAATATTACATTTGAAATAATTATATATAACTATATCCATATTAGTTATAGCAGATTCTATTAATTCTAAATTCTATTAGATTAGAGCGGATCGGTCCTAAGGAAAGGATAAGATAAGAATGCAATTCAGATCATAATGAGACATTCCTCTGGTTTCATTCGGAAAGGGAGGAGATAGGACGAAAAAAAAAAAGAAGAATGAATATCGACCGTTCCAGTATTCCCAATCGCGCGGGAAAAATGAGAGGGAGAGAGACATGTATATGTGGGATATATCCATCCATATTGAATTGCAGATACATCAATGATAGAATCATTTCCGATTGGACCAAATACTGGCCCACCGATAGAGATGAAAGAAGATGGGTAAGAAATAGGAGCAGACACTTTTTCGATATAGGAATCAGTATCTAATGAATTCAAGGGTTCCAACATAAGAGGGGGGATCCCAATGAGATCTCGGCCTCATAAGGGGG
>HA(Ms50)
TCCGTCGCTTTAGTCCACTCAGCCATCTCTCCCAATTACAAAAGGATAATTCATATGTGACGCGTGAAGTAAAGATTGATAAAAGTCTTTCTTTATCTTTCTTTTCTTTATTCTATATATATACGAATTTTATCAGCAATTGCATTTAGATAAGGATTCGAAACAGATATCTCCAATAGAAAGAGTACCTCTTTGATTTCGTACGAAAGGTTCTTTTATTCCCCCGGCCTGGCCAGTACCTATACCTAGCCAGGCCATTCCTTGTTTTGTTCCAATGAATCATAGATCAAATGATTTATCTGATTTGAAAACGAAAATACTTGTTATTGAAGCAGCAAGAAGGGCTATTTCCATTCCTATGACAGGAGTGTCATTTCTTATTATTCTTTGTTTTTCCTTTTATCGATTGACTTACTTTACTGGAATAAAAAAAAATGGAGCTATGGATTCTTGCACAATTCAACTTATTTTTATGTTCCGACTTCAATGGCTCTTTCGGGCCGGAACTGTCAGTAACGATTCCCCCAGCAAAAGAAAAGATATAACTTGTTATTTAAATGAACCTTCTTCTCCTATTTCATTAAGTCCCCCGTCGGAACACGTCAGCACTCACTCCAATTTTCATGATTCTGATCCTATCTTGATTACGTCTCACTCCCTTGTTCGACAAATGGTCCATTCATATACAATAATCATATTGTACTTTTACACATTTGGATGAAGCAACAGATTCGTCCATACCATTGGTATGGTTTGTAAGACCACGACTGATCCTGAAAGGGAATGAATGGAAAAAACAGCATGTCGTATCAATGGAGAACTCTGAGAATACTTCCTGGGTCGGTAGAAAATCTTGTTTTGATTCTTGGAACGGTACCAAATCAATTCACAGTTTGGTCGAGTGAATAAATGGATAGAGCCCTAATGGCTCCAATTATAAGGAAACCAAAAGCAACGAGCTCGGTTCATAATTCGAATGATTACCCGATCTAATTAGACGTTAAAAATGGATTAGTGCCTGATGCGGGAAAGGGTTCTCCTGTGAGTGGATCATCGATTCCTTTTTTTTTCATGAATCCTAACTATTAACTATTCTTTCTCTATTATGGAGTGGAGACGAATGTGTAGAAGAAACGGTATACTGATAAAGAGAATTTCTTCCAAAGTCAAAAGAGCGATCGGGTTGCAAAAATAAAGGATTTCTAACCATCTCTTGTAACTATAACGAACACAAACAAATTGGATGGAAAGAGAGAGGATCCGTTCATTGGACTCCCCGTCTCCGGGGTATCTATTCTTTTCTTACTATATACCCTGTTCTGACCGTATCGCACTATGTATCATTTGATAACCCAAGAAATCCCCCGTGCCTTTGTATAATTTCAAATGGAGGAATTACAAGGATATTTAGAAATAGATAGATCTAGGCAACGACACTTCCTATATCCGCTTCTATTTCAGGAGTATATCTACGCACTTGCTCGTGATCATGATCGAAATAATAATAGCCCATATGATGTTCAATCGTCGAGATTGAAAGATTCAATGCAATATATTTTAGGAAACGTTAGAATCGATGAATAAAGACTCGTTCAAATGAATATTTGAACTTCAATAATCCTTAGTATCCCGGTATGGTGTCATTTTTAACAACAGGCTTTCACGTAGTATAAGTTCTTCTGGAACAGTTGGAACTAGATGGTTATGTCCTCAGTTGAGGTCTAGAACTAAGAATTGTCCCCTTTTTTATATCATTTTTTGATGATTCATTTCTCATTTATCTGATTTCATGGATCGGAAATGAAAAAAGATTCATTTTTCACTGAACAAAAGAAAATAAATAGGATTTTTTATGTACCACAATTGGATAACTACATCCAAGGAATTTCTATAAATATTTAGATAGTTTGGTATCAAAACTGTATTAATGGTTGGGATCCTCATTGTATACATAATTCGTGTGAGGATTTACCGAACCAATTAGGTATTGGGCTGCACATAAAACAAAAGAGTTTCAATCTCTATTGGAATTCTACGCTATGTACTTTACTTATAAATAAAGTATATTCTATATAAAATAGATTGATCGATCCTACGGTCCAAACATAGGATCTATCGGTAAACTACCGGAATCTTAACTATATAATAATTAATATTAATAGAATGAAGAATCGAATTCTATTCCATTAAAAATGATTAATTAATATCATAAGAATATTCTTATATATTAGAATATAACTCTAACTATATAGAATTTTTATTGAAAATTCGAGTGATTTATATTATCATTCTATTAATTCTTATTATATTTTCTATTAGATTAGAAATTTTATTATTCGAAATTTCTATTTCTTTGATTTCGAATTTTTTTTCTTTAAATGCAAAATATTACATTTGAAATAATTATATATAACTATATCCATATTAGTTATAGCAGATTCTATTAATTCTAAATTCTATTAGATTAGAGCGGATCGGTCCTAAGGAAAGGATAAGATAAGAATGCAATTCAGATCATAATGAGACATTCCTCTGGTTTCATTCGGAAAGGGAGGAGATAGGACGAAAAAAAAAAAGAAGAATGAATATCGACCGTTCCAGTATTCCCAATCGCGCGGGAAAAATGAGAGGGAGAGAGACATGTATATGTGGGATATATCCATCCATATTGAATTGCAGATACATCAATGATAGAATCATTTCCGATTGGACCAAATACTGGCCCACCGATAGAGATGAAAGAAGATGGGTAAGAAATAGGAGCAGACACTTTTTCGATATAGGAATCAGTATCTAATGAATTCAAGGGTTCCAACATAAGAGGGGGGATCCCAATGAGATCTCGGCCTCATAAGGGGG
>HA(Ms67)
TCCGTCGCTTTAGTCCACTCAGCCATCTCTCCCAATTACAAAAGGATAATTCATATGTGACGCGTGAAGTAAAGATTGATAAAAGTCTTTCTTTATCTTTCTTTTCTTTATTCTATATATATACGAATTTTATCAGCAATTGCATTTAGATAAGGATTCGAAACAGATATCTCCAATAGAAAGAGTACCTCTTTGATTTCGTACGAAAGGTTCTTTTATTCCCCCGGCCTGGCCAGTACCTATACCTAGCCAGGCCATTCCTTGTTTTGTTCCAATGAATCATAGATCAAATGATTTATCTGATTTGAAAACGAAAATACTTGTTATTGAAGCAGCAAGAAGGGCTATTTCCATTCCTATGACAGGAGTGTCATTTCTTATTATTCTTTGTTTTTCCTTTTATCGATTGACTTACTTTACTGGAATAAAAAAAAATGGAGCTATGGATTCTTGCACAATTCAACTTATTTTTATGTTCCGACTTCAATGGCTCTTTCGGGCCGGAACTGTCAGTAACGATTCCCCCAGCAAAAGAAAAGATATAACTTGTTATTTAAATGAACCTTCTTCTCCTATTTCATTAAGTCCCCCGTCGGAACACGTCAGCACTCACTCCAATTTTCATGATTCTGATCCTATCTTGATTACGTCTCACTCCCTTGTTCGACAAATGGTCCATTCATATACAATAATCATATTGTACTTTTACACATTTGGATGAAGCAACAGATTCGTCCATACCATTGGTATGGTTTGTAAGACCACGACTGATCCTGAAAGGGAATGAATGGAAAAAACAGCATGTCGTATCAATGGAGAACTCTGAGAATACTTCCTGGGTCGGTAGAAAATCTTGTTTTGATTCTTGGAACGGTACCAAATCAATTCACAGTTTGGTCGAGTGAATAAATGGATAGAGCCCTAATGGCTCCAATTATAAGGAAACCAAAAGCAACGAGCTCGGTTCATAATTCGAATGATTACCCGATCTAATTAGACGTTAAAAATGGATTAGTGCCTGATGCGGGAAAGGGTTCTCCTGTGAGTGGATCATCGATTCCTTTTTTTTTCATGAATCCTAACTATTAACTATTCTTTCTCTATTATGGAGTGGAGACGAATGTGTAGAAGAAACGGTATACTGATAAAGAGAATTTCTTCCAAAGTCAAAAGAGCGATCGGGTTGCAAAAATAAAGGATTTCTAACCATCTCTTGTAACTATAACGAACACAAACAAATTGGATGGAAAGAGAGAGGATCCGTTCATTGGACTCCCCGTCTCCGGGGTATCTATTCTTTTCTTACTATATACCCTGTTCTGACCGTATCGCACTATGTATCATTTGATAACCCAAGAAATCCCCCGTGCCTTTGTATAATTTCAAATGGAGGAATTACAAGGATATTTAGAAATAGATAGATCTAGGCAACGACACTTCCTATATCCGCTTCTATTTCAGGAGTATATCTACGCACTTGCTCATGATCATGATCGAAATAATAATAGCCCATATGATGTTCAATCGTCGAGATTGAAAGATTCAATGCAATATATTTTAGGAAACGTTAGAATCGATGAATAAAGACTCGTTCAAATGAATATTTGAACTTCAATAATCCTTAGTATCCCGGTATGGTGTCATTTTTAACAACAGGCTTTCACGTAGTATAAGTTCTTCTGGAACAGTTGGAACTAGATGGTTATGTCCTCAGTTGAGGTCTAGAACTAAGAATTGTCCCCTTTTTTATATCATTTTTTGATGATTCATTTCTCATTTATCTGATTTCATGGATCGGAAATGAAAAAAGATTCATTTTTCACTGAACAAAAGAAAATAAATAGGATTTTTTATGTACCACAATTGGATAACTACATCCAAGGAATTTCTATAAATATTTAGATAGTTTGGTATCAAAACTGTATTAATGGTTGGGATCCTCATTGTATACATAATTCGTGTGAGGATTTACCGAACCAATTAGGTATTGGGCTGCACATAAAACAAAAGAGTTTCAATCTCTATTGGAATTCTACGCTATGTACTTTACTTATAAATAAAGTATATTCTATATAAAATAGATTGATCGATCCTACGGTCCAAACATAGGATCTATCGGTAAACTACCGGAATCTTAACTATATAATAATTAATATTAATAGAATGAAGAATCGAATTCTATTCCATTAAAAATGATTAATTAATATCATAAGAATATTCTTATATATTAGAATATAACTCTAACTATATAGAATTTTTATTGAAAATTCGAGTGATTTATATTATCATTCTATTAATTCTTATTATATTTTCTATTAGATTAGAAATTTTATTATTCGAAATTTCTATTTCTTTGATTTCGAATTTTTTTTCTTTAAATGCAAAATATTACATTTGAAATAATTATATATAACTATATCCATATTAGTTATAGCAGATTCTATTAATTCTAAATTCTATTAGATTAGAGCGGATCGGTCCTAAGGAAAGGATAAGATAAGAATGCAATTCAGATCATAATGAGACATTCCTCTGGTTTCATTCGGAAAGGGAGGAGATAGGACGAAAAAAAAAAAGAAGAATGAATATCGACCGTTCCAGTATTCCCAATCGCGCGGGAAAAATGAGAGGGAGAGAGACATGTATATGTGGGATATATCCATCCATATTGAATTGCAGATACATCAATGATAGAATCATTTCCGATTGGACCAAATACTGGCCCACCGATAGAGATGAAAGAAGATGGGTAAGAAATAGGAGCAGACACTTTTTCGATATAGGAATCAGTATCTAATGAATTCAAGGGTTCCAACATAAGAGGGGGGATCCCAATGAGATCTCGGCCTCATAAGGGGG
>HA(Ms70)
TCCGTCGCTTTAGTCCACTCAGCCATCTCTCCCAATTACAAAAGGATAATTCATATGTGACGCGTGAAGTAAAGATTGATAAAAGTCTTTCTTTATCTTTCTTTTCTTTATTCTATATATATACGAATTTTATCAGCAATTGCATTTAGATAAGGATTCGAAACAGATATCTCCAATAGAAAGAGTACCTCTTTGATTTCGTACGAAAGGTTCTTTTATTCCCCCGGCCTGGCCAGTACCTATACCTAGCCAGGCCATTCCTTGTTTTGTTCCAATGAATCATAGATCAAATGATTTATCTGATTTGAAAACGAAAATACTTGTTATTGAAGCAGCAAGAAGGGCTATTTCCATTCCTATGACAGGAGTGTCATTTCTTATTATTCTTTGTTTTTCCTTTTATCGATTGACTTACTTTACTGGAATAAAAAAAAATGGAGCTATGGATTCTTGCACAATTCAACTTATTTTTATGTTCCGACTTCAATGGCTCTTTCGGGCCGGAACTGTCAGTAACGATTCCCCCAGCAAAAGAAAAGATATAACTTGTTATTTAAATGAACCTTCTTCTCCTATTTCATTAAGTCCCCCGTCGGAACACGTCAGCACTCACTCCAATTTTCATGATTCTGATCCTATCTTGATTACGTCTCACTCCCTTGTTCGACAAATGGTCCATTCATATACAATAATCATATTGTACTTTTACACATTTGGATGAAGCAACAGATTCGTCCATACCATTGGTATGGTTTGTAAGACCACGACTGATCCTGAAAGGGAATGAATGGAAAAAACAGCATGTCGTATCAATGGAGAACTCTGAGAATACTTCCTGGGTCGGTAGAAAATCTTGTTTTGATTCTTGGAACGGTACCAAATCAATTCACAGTTTGGTCGAGTGAATAAATGGATAGAGCCCTAATGGCTCCAATTATAAGGAAACCAAAAGCAACGAGCTCGGTTCATAATTCGAATGATTACCCGATCTAATTAGACGTTAAAAATGGATTAGTGCCTGATGCGGGAAAGGGTTCTCCTGTGAGTGGATCATCGATTCCTTTTTTTTTCATGAATCCTAACTATTAACTATTCTTTCTCTATTATGGAGTGGAGACGAATGTGTAGAAGAAACGGTATACTGATAAAGAGAATTTCTTCCAAAGTCAAAAGAGCGATCGGGTTGCAAAAATAAAGGATTTCTAACCATCTCTTGTAACTATAACGAACACAAACAAATTGGATGGAAAGAGAGAGGATCCGTTCATTGGACTCCCCGTCTCCGGGGTATCTATTCTTTTCTTACTATATACCCTGTTCTGACCGTATCGCACTATGTATCATTTGATAACCCAAGAAATCCCCCGTGCCTTTGTATAATTTCAAATGGAGGAATTACAAGGATATTTAGAAATAGATAGATCTAGGCAACGACACTTCCTATATCCGCTTCTATTTCAGGAGTATATCTACGCACTTGCTCATGATCATGATCGAAATAATAATAGCCCATATGATGTTCAATCGTCGAGATTGAAAGATTCAATGCAATATATTTTAGGAAACGTTAGAATCGATGAATAAAGACTCGTTCAAATGAATATTTGAACTTCAATAATCCTTAGTATCCCGGTATGGTGTCATTTTTAACAACAGGCTTTCACGTAGTATAAGTTCTTCTGGAACAGTTGGAACTAGATGGTTATGTCCTCAGTTGAGGTCTAGAACTAAGAATTGTCCCCTTTTTTATATCATTTTTTGATGATTCATTTCTCATTTATCTGATTTCATGGATCGGAAATGAAAAAAGATTCATTTTTCACTGAACAAAAGAAAATAAATAGGATTTTTTATGTACCACAATTGGATAACTACATCCAAGGAATTTCTATAAATATTTAGATAGTTTGGTATCAAAACTGTATTAATGGTTGGGATCCTCATTGTATACATAATTCGTGTGAGGATTTACCGAACCAATTAGGTATTGGGCTGCACATAAAACAAAAGAGTTTCAATCTCTATTGGAATTCTACGCTATGTACTTTACTTATAAATAAAGTATATTCTATATAAAATAGATTGATCGATCCTACGGTCCAAACATAGGATCTATCGGTAAACTACCGGAATCTTAACTATATAATAATTAATATTAATAGAATGAAGAATCGAATTCTATTCCATTAAAAATGATTAATTAATATCATAAGAATATTCTTATATATTAGAATATAACTCTAACTATATAGAATTTTTATTGAAAATTCGAGTGATTTATATTATCATTCTATTAATTCTTATTATATTTTCTATTAGATTAGAAATTTTATTATTCGAAATTTCTATTTCTTTGATTTCGAATTTTTTTTCTTTAAATGCAAAATATTACATTTGAAATAATTATATATAACTATATCCATATTAGTTATAGCAGATTCTATTAATTCTAAATTCTATTAGATTAGAGCGGATCGGTCCTAAGGAAAGGATAAGATAAGAATGCAATTCAGATCATAATGAGACATTCCTCTGGTTTCATTCGGAAAGGGAGGAGATAGGACGAAAAAAAAAAAGAAGAATGAATATCGACCGTTCCAGTATTCCCAATCGCGCGGGAAAAATGAGAGGGAGAGAGACATGTATATGTGGGATATATCCATCCATATTGAATTGCAGATACATCAATGATAGAATCATTTCCGATTGGACCAAATACTGGCCCACCGATAGAGATGAAAGAAGATGGGTAAGAAATAGGAGCAGACACTTTTTCGATATAGGAATCAGTATCTAATGAATTCAAGGGTTCCAACATAAGAGGGGGGATCCCAATGAGATCTCGGCCTCATAAGGGGG
>HA(Ms77)
TCCGTCGCTTTAGTCCACTCAGCCATCTCTCCCAATTACAAAAGGATAATTCATATGTGACGCGTGAAGTAAAGATTGATAAAAGTCTTTCTTTATCTTTCTTTTCTTTATTCTATATATATACGAATTTTATCAGCAATTGCATTTAGATAAGGATTCGAAACAGATATCTCCAATAGAAAGAGTACCTCTTTGATTTCGTACGAAAGGTTCTTTTATTCCCCCGGCCTGGCCAGTACCTATACCTAGCCAGGCCATTCCTTGTTTTGTTCCAATGAATCATAGATCAAATGATTTATCTGATTTGAAAACGAAAATACTTGTTATTGAAGCAGCAAGAAGGGCTATTTCCATTCCTATGACAGGAGTGTCATTTCTTATTATTCTTTGTTTTTCCTTTTATCGATTGACTTACTTTACTGGAATAAAAAAAAATGGAGCTATGGATTCTTGCACAATTCAACTTATTTTTATGTTCCGACTTCAATGGCTCTTTCGGGCCGGAACTGTCAGTAACGATTCCCCCAGCAAAAGAAAAGATATAACTTGTTATTTAAATGAACCTTCTTCTCCTATTTCATTAAGTCCCCCGTCGGAACACGTCAGCACTCACTCCAATTTTCATGATTCTGATCCTATCTTGATTACGTCTCACTCCCTTGTTCGACAAATGGTCCATTCATATACAATAATCATATTGTACTTTTACACATTTGGATGAAGCAACAGATTCGTCCATACCATTGGTATGGTTTGTAAGACCACGACTGATCCTGAAAGGGAATGAATGGAAAAAACAGCATGTCGTATCAATGGAGAACTCTGAGAATACTTCCTGGGTCGGTAGAAAATCTTGTTTTGATTCTTGGAACGGTACCAAATCAATTCACAGTTTGGTCGAGTGAATAAATGGATAGAGCCCTAATGGCTCCAATTATAAGGAAACCAAAAGCAACGAGCTCGGTTCATAATTCGAATGATTACCCGATCTAATTAGACGTTAAAAATGGATTAGTGCCTGATGCGGGAAAGGGTTCTCCTGTGAGTGGATCATCGATTCCTTTTTTTTTCATGAATCCAAACTATTAACTATTCTTTCTCTATTATGGAGTGGAGACAAATGTGTAGAAAAAACGGTATACTGATAAAGAGAATTTCTTCCAAAGTCAAAAGAGCGATCGGGTTGCAAAAATAAAGGATTTCTAACCATCTCTTGTAACTATAACGAACACAAACAAATTGGATGGAAAGAGAGAGGATCCGTTCATTGGACTCCCCGTCTCCGGGGTATCTATTCTTTTCTTACTATATACCCTGTTCTGACCGTATCGCACTATGTATCATTTGATAACCCAAGAAATCCCCCGTGCCTTTGTATAATTTCAAATGGAGGAATTACAAGGATATTTAGAAATAGATAGATCTAGGCAACGACACTTCCTATATCCGCTTCTATTTCAGGAGTATATCTACGCACTTGCTCATGATCATGATCGAAATAATAATAGCCCATATGATGTTCAATCGTCGAGATTGAAAGATTCAATGCAATATATTTTAGGAAACGTTAGAATCGATGAATAAAGACTCGTTCAAATGAATATTTGAACTTCAATAATCCTTAGTATCCCGGTATGGTGTCATTTTTAACAACAGGCTTTCACGTAGTATAAGTTCTTCTGGAACAGTTGGAACTAGATGGTTATGTCCTCAGTTGAGGTCTAGAACTAAGAATTGTCCCCTTTTTTATATCATTTTTTGATGATTCATTTCTCATTTATCTGATTTCATGGATCGGAAATGAAAAAAGATTCATTTTTCACTGAACAAAAGAAAATAAATAGGATTTTTTATGTACCACAATTGGATAACTACATCCAAGGAATTTCTATAAATATTTAGATAGTTTGGTATCAAAACTGTATTAATGGTTGGGATCCTCATTGTATACATAATTCGTGTGAGGATTTACCGAACCAATTAGGTATTGGGCTGCACATAAAACAAAAGAGTTTCAATCTCTATTGGAATTCTACGCTATGTACTTTACTTATAAATAAAGTATATTCTATATAAAATAGATTGATCGATCCTACGGTCCAAACATAGGATCTATCGGTAAACTACCGGAATCTTAACTATATAATAATTAATATTAATAGAATGAAGAATCGAATTCTATTCCATTAAAAATGATTAATTAATATCATAAGAATATTCTTATATATTAGAATATAACTCTAACTATATAGAATTTTTATTGAAAATTCGAGTGATTTATATTATCATTCTATTAATTCTTATTATATTTTCTATTAGATTAGAAATTTTATTATTCGAAATTTCTATTTCTTTGATTTCGAATTTTTTTTCTTTAAATGCAAAATATTACATTTGAAATAATTATATATAACTATATCCATATTAGTTATAGCAGATTCTATTAATTCTAAATTCTATTAGATTAGAGCGGATCGGTCCTAAGGAAAGGATAAGATAAGAATGCAATTCAGATCATAATGAGACATTCCTCTGGTTTCATTCGGAAAGGGAGGAGATAGGACGAAAAAAAAAAAGAAGAATGAATATCGACCGTTCCAGTATTCCCAATCGCGCGGGAAAAATGAGAGGGAGAGAGACATGTATATGTGGGATATATCCATCCATATTGAATTGCAGATACATCAATGATAGAATCATTTCCGATTGGACCAAATACTGGCCCACCGATAGAGATGAAAGAAGATGGGTAAGAAATAGGAGCAGACACTTTTTCGATATAGGAATCAGTATCTAATGAATTCAAGGGTTCCAACATAAGAGGGGGGATCCCAATGAGATCTCGGCCTCATAAGGGGG
>JH(Mp4)
TCCGTCGCTTTAGTCCACTCAGCCATCTCTCCCAATTACAAAAGGATAATTCATATGTGACGCGTGAAGTAAAGATTGATAAAAGTCTTTCTTTATCTTTCTTTTCTTTATTCTATATATATACGAATTTTATCAGCAATTGCATTTAGATAAGGATTCGAAACAGATATCTCCAATAGAAAGAGTACCTCTTTGATTTCGTACGAAAGGTTCTTTTATTCCCCCGGCCTGGCCAGTACCTATACCTAGCCAGGCCATTCCTTGTTTTGTTCCAATGAATCATAGATCAAATGATTTATCTGATTTGAAAACGAAAATACTTGTTATTGAAGCAGCAAGAAGGGCTATTTCCATTCCTATGACAGGAGTGTCATTTCTTATTATTCTTTGTTTTTCCTTTTATCGATTGACTTACTTTACTGGAATAAAAAAAAATGGAGCTATGGATTCTTGCACAATTCAACTTATTTTTATGTTCCGACTTCAATGGCTCTTTCGGGCCGGAACTGTCAGTAACGATTCCCCCAGCAAAAGAAAAGATATAACTTGTTATTTAAATGAACCTTCTTCTCCTATTTCATTAAGTCCCCCGTCGGAACACGTCAGCACTCACTCCAATTTTCATGATTCTGATCCTATCTGGATTACGTCTCACTCCCTTGTTCGACAAATGGTCCATTCATATACAATAATCATATTGTACTTTTACACATTTGGATGAAGCAACAGATTCGTCCATACCATTGGTATGGTTTGTAAGACCACGACTGATCCTGAAAGGGAATGAATGGAAAAAACAGCATGTCGTATCAATGGAGAACTCTGAGAATACTTCCTGGGTCGGTAGAAAATCTTGTTTTGATTCTTGGAACGGTACCAAATCAATTCACAGTTTGGTCGAGTGAATAAATGGATAGAGCCCTAATGGCTCCAATTATAAGGAAACCAAAAGCAACGAGCTCGGTTCATAATTCGAATGATTACCCGATCTAATTAGACGTTAAAAATGGATTAGTGCCTGATGCGGGAAAGGGTTCTCCTGTGAGTGGATCATCGATTCCTTTTTTTTTCATGAATCCTAACTATTAACTATTCTTTCTCTATTATGGAGTGGAGACGAATGTGTAGAAAAAACGGTATACTGATAAAGAGAATTTCTTCCAAAGTCAAAAGAGCGATCGGGTTGCAAAAATAAAGGATTTCTAACCATCTCTTGTAACTATAACGAACACAAACAAATTGGATGGAAAGAGAGAGGATCCGTTCATTGGACTCCCCGTCTCCGGGGTATCTATTCTTTTCTTACTATATACCCTGTTCTGACCGTATCGCACTATGTATCATTTGATAACCCAAGAAATCCCCCGTGCCTTTGTATAATTTCAAATGGAGGAATTACAAGGATATTTAGAAATAGATAGATCTAGGCAACGACACTTCCTATATCCGCTTCTATTTCAGGAGTATATCTACGCACTTGCTCATGATCATGATCGAAATAATAATAGCCCATATGATGTTCAATCGTCGAGATTGAAAGATTCAATGCAATATATTTTAGGAAACGTTAGAATCGATGAATAAAGACTCGTTCAAATGAATATTTGAACCTCAATAATCCTTAGTATCCCGGTATGGTGTCATTTTTAACAACAGGCTTTCACGTAGTATAAGTTCTTCTGGAACAGTTGGAACTAGATGGTTATGTCCTCAGTTGAGGTCTAGAACTAAGAATTGTCCCTTTTTTTATATCATTTTTTGATGATTCATTTCTCATTTATCTGATTTCATGGATCGGAAATGAAAAAAGATTCATTTTTCACTGAACAAAAGAAAATAAATAGGATTTTTTATGTACCACAATTGGATAACTACATCCAAGGAATTTCTATAAATATTTAGATAGTTTGGTATCAAAACTGTATTAATGGTTGGGATCCTCATTGTATACATAATTCGTGTGAGGATTTACCGAACCAATTAGGTATTGGGCTGCACATAAAACAAAAGAGTTTCAATCTCTATTGGAATTCTACGCTATGTACTTTACTTATAAATAAAGTATATTCTATATAAAATAGATTGATCGATCCTACGGTCCAAACATAGGATCTATCGGTAAACTACCGGAATCTTAACTATATAATAATTAATATTAATAGAATGAAGAATCGAATTCTATTCCATTAAAAATGATTAATTAATATCATAAGAATATTCTTATATATTAGAATATAACTCTAACTATATAGAATTTTTATTGAAAATTCGAGTGATTTATATTATCATTCTATTAATTCTTATTCTATTTTCTATTAGATTAGAAATTTTATTATTCGAAATTTCTATTTCTTTGATTTCGAATTTTTTTTCTTTAAATGCAAAATATTACATTTGAAATAATTATATATAACTATATCCATATTAGTTATAGCAGATTCTATTAATTCTAAATTCTATTAGATTAGAGCGGATCGGTCCTAAGGAAAGGATAAGATAAGAATGCAATTCAGATCATAATGAGACATTCCTCTGGTTTCATTCGGAAAGGGAGGAGATAGGACGAAAAAAAAAA-GAAGAATGAATATCGACCGTTCCAGTATTCCCAATCGCGCGGGAAAAATGAGAGGGAGAGAGACATGTATATGTGGGATATATCCATCCATATTGAATTGCAGATACATCAATGATAGAATCATTTCCGATTGGACCAAATACTGGCCCACCGATAGAGATGAAAGAAGATGGGTAAGAAATAGGAGCAGACACTTTTTCGATATAGGAATCAGTATCTAATGAATTCAAGGGTTCCAACATAAGAGGGGGGATCCCAATGAGATCTCGGCCTCATAAGGGGG
>JH(Mp6)
TCCGTCGCTTTAGTCCACTCAGCCATCTCTCCCAATTACAAAAGGATAATTCATATGTGACGCGTGAAGTAAAGATTGATAAAAGTCTTTCTTTATCTTTCTTTTCTTTATTCTATATATATACGAATTTTATCAGCAATTGCATTTAGATAAGGATTCGAAACAGATATCTCCAATAGAAAGAGTACCTCTTTGATTTCGTACGAAAGGTTCTTTTATTCCCCCGGCCTGGCCAGTACCTATACCTAGCCAGGCCATTCCTTGTTTTGTTCCAATGAATCATAGATCAAATGATTTATCTGATTTGAAAACGAAAATACTTGTTATTGAAGCAGCAAGAAGGGCTATTTCCATTCCTATGACAGGAGTGTCATTTCTTATTATTCTTTGTTTTTCCTTTTATCGATTGACTTACTTTACTGGAATAAAAAAAAATGGAGCTATGGATTCTTGCACAATTCAACTTATTTTTATGTTCCGACTTCAATGGCTCTTTCGGGCCGGAACTGTCAGTAACGATTCCCCCAGCAAAAGAAAAGATATAACTTGTTATTTAAATGAACCTTCTTCTCCTATTTCATTAAGTCCCCCGTCGGAACACGTCAGCACTCACTCCAATTTTCATGATTCTGATCCTATCTTGATTACGTCTCACTCCCTTGTTCGACAAATGGTCCATTCATATACAATAATCATATTGTACTTTTACACATTTGGATGAAGCAACAGATTCGTCCATACCATTGGTATGGTTTGTAAGACCACGACTGATCCTGAAAGGGAATGAATGGAAAAAACAGCATGTCGTATCAATGGAGAACTCTGAGAATACTTCCTGGGTCGGTAGAAAATCTTGTTTTGATTCTTGGAACGGTACCAAATCAATTCACAGTTTGGTCGAGTGAATAAATGGATAGAGCCCTAATGGCTCCAATTATAAGGAAACCAAAAGCAACGAGCTCGGTTCATAATTCGAATGATTACCCGATCTAATTAGACGTTAAAAATGGATTAGTGCCTGATGCGGGAAAGGGTTCTCCTGTGAGTGGATCATCGATTCCTTTTTTTTTCATGAATCCTAACTATTAACTATTCTTTCTCTATTATGGAGTGGAGACGAATGTGTAGAAAAAACGGTATACTGATAAAGAGAATTTCTTCCAAAGTCAAAAGAGCGATCGGGTTGCAAAAATAAAGGATTTCTAACCATCTCTTGTAACTATAACGAACACAAACAAATTGGATGGAAAGAGAGAGGATCCGTTCATTGGACTCCCCGTCTCCGGGGTATCTATTCTTTTCTTACTATATACCCTGTTCTGACCGTATCGCACTATGTATCATTTGATAACCCAAGAAATCCCCCGTGCCTTTGTATAATTTCAAATGGAGGAATTACAAGGATATTTAGAAATAGATAGATCTAGGCAACGACACTTCCTATATCCGCTTCTATTTCAGGAGTATATCTACGCACTTGCTCATGATCATGATCGAAATAATAATAGCCCATATGATGTTCAATCGTCGAGATTGAAAGATTCAATGCAATATATTTTAGGAAACGTTAGAATCGATGAATAAAGACTCGTTCAAATGAATATTTGAACTTCAATAATCCTTAGTATCCCGGTATGGTGTCATTTTTAACAACAGGCTTTCACGTAGTATAAGTTCTTCTGGAACAGTTGGAACTAGATGGTTATGTCCTCAGTTGAGGTCTAGAACTAAGAATTGTCCCTTTTTTTATATCATTTTTTGATGATTCATTTCTCATTTATCTGATTTCATGGATCGGAAATGAAAAAAGATTCATTTTTCACTGAACAAAAGAAAATAAATAGGATTTTTTATGTACCACAATTGGATAACTACATCCAAGGAATTTCTATAAATATTTAGATAGTTTGGTATCAAAACTGTATTAATGGTTGGGATCCTCATTGTATACATAATTCGTGTGAGGATTTACCGAACCAATTAGGTATTGGGCTGCACATAAAACAAAAGAGTTTCAATCTCTATTGGAATTCTACGCTATGTACTTTACTTATAAATAAAGTATATTCTATATAAAATAGATTGATCGATCCTACGGTCCAAACATAGGATCTATCGGTAAACTACCGGAATCTTAACTATATAATAATTAATATTAATAGAATGAAGAATCGAATTCTATTCCATTAAAAATGATTAATTAATATCATAAGAATATTCTTATATATTAGAATATAACTCTAACTATATAGAATTTTTATTGAAAATTCGAGTGATTTATATTATCATTCTATTAATTCTTATTCTATTTTCTATTAGATTAGAAATTTTATTATTCGAAATTTCTATTTCTTTGATTTCGAATTTTTTTTCTTTAAATGCAAAATATTACATTTGAAATAATTATATATAACTATATCCATATTAGTTATAGCAGATTCTATTAATTCTAAATTCTATTAGATTAGAGCGGATCGGTCCTAAGGAAAGGATAAGATAAGAATGCAATTCAGATCATAATGAGACATTCCTCTGGTTTCATTCGGAAAGGGAGGAGATAGGACGAAAAAAAAAA-GAAGAATGAATATCGACCGTTCCAGTATTCCCAATCGCGCGGGAAAAATGAGAGGGAGAGAGACATGTATATGTGGGATATATCCATCCATATTGAATTGCAGATACATCAATGATAGAATCATTTCCGATTGGACCAAATACTGGCCCACCGATAGAGATGAAAGAAGATGGGTAAGAAATAGGAGCAGACACTTTTTCGATATAGGAATCAGTATCTAATGAATTCAAGGGTTCCAACATAAGAGGGGGGATCCCAATGAGATCTCGGCCTCATAAGGGGG
>JH(Mp60)
TCCGTCGCTTTAGTCCACTCAGCCATCTCTCCCAATTACAAAAGGATAATTCATATGTGACGCGTGAAGTAAAGATTGATAAAAGTCTTTCTTTATCTTTCTTTTCTTTATTCTATATATATACGAATTTTATCAGCAATTGCATTTAGATAAGGATTCGAAACAGATATCTCCAATAGAAAGAGTACCTCTTTGATTTCGTACGAAAGGTTCTTTTATTCCCCCGGCCTGGCCAGTACCTATACCTAGCCGGGCCATTCCTTGTTTTGTTCCAATGAATCATAGATCAAATGATTTATCTGATTTGAAAACGAAAATACTTGTTATTGAAGCAGCAAGAAGGGCTATTTCCATTCCTATGACAGGAGTGTCATTTCTTATTATTCTTTGTTTTTCCTTTTATCGATTGACTTACTTTACTGGAATAAAAAAAAATGGAGCTATGGATTCTTGCACAATTCAACTTATTTTTATGTTCCGACTTCAATGGCTCTTTCGGGCCGGAACTGTCAGTAACGATTCCCCCAGCAAAAGAAAAGATATAACTTGTTATTTAAATGAACCTTCTTCTCCTATTTCATTAAGTCCCCCGTCGGAACACGTCAGCACTCACTCCAATTTTCATGATTCTGATCCTATCTGGATTACGTCTCACTCCCTTGTTCGACAAATGGTCCATTCATATACAATAATCATATTGTACTTTTACACATTTGGATGAAGCAACAGATTCGTCCATACCATTGGTATGGTTTGTAAGACCACGACTGATCCTGAAAGGGAATGAATGGAAAAAACAGCATGTCGTATCAATGGAGAACTCTGAGAATACTTCCTGGGTCGGTAGAAAATCTTGTTTTGATTCTTGGAACGGTACCAAATCAATTCACAGTTTGGTCGAGTGAATAAATGGATAGAGCCCTAATGGCTCCAATTATAAGGAAACCAAAAGCAACGAGCTCGGTTCATAATTCGAATGATTACCCGATCTAATTAGACGTTAAAAATGGATTAGTGCCTGATGCGGGAAAGGGTTCTCCTGTGAGTGGATCATCGATTCCTTTTTTTTTCATGAATCCTAACTATTAACTATTCTTTCTCTATTATGGAGTGGAGACAAATGTGTAGAAAAAACGGTATACTGATAAAGAGAATTTCTTCCAAAGTCAAAAGAGCGATCGGGTTGCAAAAATAAAGGATTTCTAACCATCTCTTGTAACTATAACGAACACAAACAAATTGGATGGAAAGAGAGAGGATCCGTTCATTGGACTCCCCGTCTCCGGGGTATCTATTCTTTTCTTACTATATACCCTGTTCTGACCGTATCGCACTATGTATCATTTGATAACCCAAGAAATCCCCCGTGCCTTTGTATAATTTCAAATGGAGGAATTACAAGGATATTTAGAAATAGATAGATCTAGGCAACGACACTTCCTATATCCGCTTCTATTTCAGGAGTATATCTACGCACTTGCTCATGATCATGATCGAAATAATAATAGCCCATATGATGTTCAATCGTCGAGATTGAAAGATTCAATGCAATATATTTTAGGAAACGTTAGAATCGATGAATAAAGACTCGTTCAAATGAATATTTGAACTTCAATAATCCTTAGTATCCCGGTATGGTGTCATTTTTAACAACAGGCTTTCACGTAGTATAAGTTCTTCTGGAACAGTTGGAACTAGATGGTTATGTCCTCAGTTGAGGTCTAGAACTAAGAATTGTCCCTTTTTTTATATCATTTTTTGATGATTCATTTCTCATTTATCTGATTTCATGGATCGGAAATGAAAAAAGATTCATTTTTCACTGAACAAAAGAAAATAAATAGGATTTTTTATGTACCACAATTGGATAACTACATCCAAGGAATTTCTATAAATATTTAGATAGTTTGGTATCAAAACTGTATTAATGGTTGGGATCCTCATTGTATACATAATTCGTGTGAGGATTTACCGAACCAATTAGGTATTGGGCTGCACATAAAACAAAAGAGTTTCAATCTCTATTGGAATTCTACGCTATGTACTTTACTTATAAATAAAGTATATTCTATATAAAATAGATTGATCGATCCTACGGTCCAAACATAGGATCTATCGGTAAACTACCGGAATCTTAACTATATAATAATTAATATTAATAGAATGAAGAATCGAATTCTATTCCATTAAAAATGATTAATTAATATCATAAGAATATTCTTATATATTAGAATATAACTCTAACTATATAGAATTTTTATTGAAAATTCGAGTGATTTATATTATCATTCTATTAATTCTTATTCTATTTTCTATTAGATTAGAAATTTTATTATTCGAAATTTCTATTTCTTTGATTTCGAATTTTTTTTCTTTAAATGCAAAATATTACATTTGAAATAATTATATATAACTATATCCATATTAGTTATAGCAGATTCTATTAATTCTAAATTCTATTAGATTAGAGCGGATCGGTCCTAAGGAAAGGATAAGATAAGAATGCAATTCAGATCATAATGAGACATTCCTCTGGTTTCATTCGGAAAGGGAGGAGATAGGACGAAAAAAAAAA-GAAGAATGAATATCGACCGTTCCAGTATTCCCAATCGCGCGGGAAAAATGAGAGGGAGAGAGACATGTATATGTGGGATATATCCATCCATATTGAATTGCAGATACATCAATGATAGAATCATTTCCGATTGGACCAAATACTGGCCCACCGATAGAGATGAAAGAAGATGGGTAAGAAATAGGAGCAGACACTTTTTCGATATAGGAATCAGTATCTAATGAATTCAAGGGTTCCAACATAAGAGGGGGGATCCCAATGAGATCTCGGCCTCATAAGGGGG
>JH(Mp62)
TCCGTCGCTTTAGTCCACTCAGCCATCTCTCCCAATTACAAAAGGATAATTCATATGTGACGCGTGAAGTAAAGATTGATAAAAGTCTTTCTTTATCTTTCTTTTCTTTATTCTATATATATACGAATTTTATCAGCAATTGCATTTAGATAAGGATTCGAAACAGATATCTCCAATAGAAAGAGTACCTCTTTGATTTCGTACGAAAGGTTCTTTTATTCCCCCGGCCTGGCCAGTACCTATACCTAGCCAGGCCATTCCTTGTTTTGTTCCAATGAATCATAGATCAAATGATTTATCTGATTTGAAAACGAAAATACTTGTTATTGAAGCAGCAAGAAGGGCTATTTCCATTCCTATGACAGGAGTGTCATTTCTTATTATTCTTTGTTTTTCCTTTTATCGATTGACTTACTTTACTGGAATAAAAAAAAATGGAGCTATGGATTCTTGCACAATTCAACTTATTTTTATGTTCCGACTTCAATGGCTCTTTCGGGCCGGAACTGTCAGTAACGATTCCCCCAGCAAAAGAAAAGATATAACTTGTTATTTAAATGAACCTTCTTCTCCTATTTCATTAAGTCCCCCGTCGGAACACGTCAGCACTCACTCCAATTTTCATGATTCTGATCCTATCTGGATTACGTCTCACTCCCTTGTTCGACAAATGGTCCATTCATATACAATAATCATATTGTACTTTTACACATTTGGATGAAGCAACAGATTCGTCCATACCATTGGTATGGTTTGTAAGACCACGACTGATCCTGAAAGGGAATGAATGGAAAAAACAGCATGTCGTATCAATGGAGAACTCTGAGAATACTTCCTGGGTCGGTAGAAAATCTTGTTTTGATTCTTGGAACGGTACCAAATCAATTCACAGTTTGGTCGAGTGAATAAATGGATAGAGCCCTAATGGCTCCAATTATAAGGAAACCAAAAGCAACGAGCTCGGTTCATAATTCGAATGATTACCCGATCTAATTAGACGTTAAAAATGGATTAGTGCCTGATGCGGGAAAGGGTTCTCCTGTGAGTGGATCATCGATTCCTTTTTTTTTCATGAATCCTAACTATTAACTATTCTTTCTCTATTATGGAGTGGAGACGAATGTGTAGAAGAAACGGTATACTGATAAAGAGAATTTCTTCCAAAGTCAAAAGAGCGATCGGGTTGCAAAAATAAAGGATTTCTAACCATCTCTTGTAACTATAACGAACACAAACAAATTGGATGGAAAGAGAGAGGATCCGTTCATTGGACTCCCCGTCTCCGGGGTATCTATTCTTTTCTTACTATATACCCTGTTCTGACCGTATCGCACTATGTATCATTTGATAACCCAAGAAATCCCCCGTGCCTTTGTATAATTTCAAATGGAGGAATTACAAGGATATTTAGAAATAGATAGATCTAGGCAACGACACTTCCTATATCCGCTTCTATTTCAGGAGTATATCTACGCACTTGCTCATGATCATGATCGAAATAATAATAGCCCATATGATGTTCAATCGTCGAGATTGAAAGATTCAATGCAATATATTTTAGGAAACGTTAGAATCGATGAATAAAGACTCGTTCAAATGAATATTTGAACTTCAATAATCCTTAGTATCCCGGTATGGTGTCATTTTTAACAACAGGCTTTCACGTAGTATAAGTTCTTCTGGAACAGTTGGAACTAGATGGTTATGTCCTCAGTTGAGGTCTAGAACTAAGAATTGTCCCTTTTTTTATATCATTTTTTGATGATTCATTTCTCATTTATCTGATTTCATGGATCGGAAATGAAAAAAGATTCATTTTTCACTGAACAAAAGAAAATAAATAGGATTTTTTATGTACCACAATTGGATAACTACATCCAAGGAATTTCTATAAATATTTAGATAGTTTGGTATCAAAACTGTATTAATGGTTGGGATCCTCATTGTATACATAATTCGTGTGAGGATTTACCGAACCAATTAGGTATTGGGCTGCACATAAAACAAAAGAGTTTCAATCTCTATTGGAATTCTACGCTATGTACTTTACTTATAAATAAAGTATATTCTATATAAAATAGATTGATCGATCCTACGGTCCAAACATAGGATCTATCGGTAAACTACCGGAATCTTAACTATATAATAATTAATATTAATAGAATGAAGAATCGAATTCTATTCCATTAAAAATGATTAATTAATATCATAAGAATATTCTTATATATTAGAATATAACTCTAACTATATAGAATTTTTATTGAAAATTCGAGTGATTTATATTATCATTCTATTAATTCTTATTCTATTTTCTATTAGATTAGAAATTTTATTATTCGAAATTTCTATTTCTTTGATTTCGAATTTTTTTTCTTTAAATGCAAAATATTACATTTGAAATAATTATATATAACTATATCCATATTAGTTATAGCAGATTCTATTAATTCTAAATTCTATTAGATTAGAGCGGATCGGTCCTAAGGAAAGGATAAGATAAGAATGCAATTCAGATCATAATGAGACATTCCTCTGGTTTCATTCGGAAAGGGAGGAGATAGGACGAAAAAAAAAAAGAAGAATGAATATCGACCGTTCCAGTATTCCCAATCGCGCGGGAAAAATGAGAGGGAGAGAGACATGTATATGTGGGATATATCCATCCATATTGAATTGCAGATACATCAATGATAGAATCATTTCCGATTGGACCAAATACTGGCCCACCGATAGAGATGAAAGAAGATGGGTAAGAAATAGGAGCAGACACTTTTTCGATATAGGAATCAGTATCTAATGAATTCAAGGGTTCCAACATAAGAGGGGGGATCCCAATGAGATCTCGGCCTCATAAGGGGG
>JH(Mp64)
TCCGTCGCTTTAGTCCACTCAGCCATCTCTCCCAATTACAAAAGGATAATTCATATGTGACGCGTGAAGTAAAGATTGATAAAAGTCTTTCTTTATCTTTCTTTTCTTTATTCTATATATATACGAATTTTATCAGCAATTGCATTTAGATAAGGATTCGAAACAGATATCTCCAATAGAAAGAGTACCTCTTTGATTTCGTACGAAAGGTTCTTTTATTCCCCCGGCCTGGCCAGTACCTATACCTAGCCAGGCCATTCCTTGTTTTGTTCCAATGAATCATAGATCAAATGATTTATCTGATTTGAAAACGAAAATACTTGTTATTGAAGCAGCAAGAAGGGCTATTTCCATTCCTATGACAGGAGTGTCATTTCTTATTATTCTTTGTTTTTCCTTTTATCGATTGACTTACTTTACTGGAATAAAAAAAAATGGAGCTATGGATTCTTGCACAATTCAACTTATTTTTATGTTCCGACTTCAATGGCTCTTTCGGGCCGGAACTGTCAGTAACGATTCCCCCAGCAAAAGAAAAGATATAACTTGTTATTTAAATGAACCTTCTTCTCCTATTTCATTAAGTCCCCCGTCGGAACACGTCAGCACTCACTCCAATTTTCATGATTCTGATCCTATCTTGATTACGTCTCACTCCCTTGTTCGACAAATGGTCCATTCATATACAATAATCATATTGTACTTTTACACATTTGGATGAAGCAACAGATTCGTCCATACCATTGGTATGGTTTGTAAGACCACGACTGATCCTGAAAGGGAATGAATGGAAAAAACAGCATGTCGTATCAATGGAGAACTCTGAGAATACTTCCTGGGTCGGTAGAAAATCTTGTTTTGATTCTTGGAACGGTACCAAATCAATTCACAGTTTGGTCGAGTGAATAAATGGATAGAGCCCTAATGGCTCCAATTATAAGGAAACCAAAAGCAACGAGCTCGGTTCATAATTCGAATGATTACCCGATCTAATTAGACGTTAAAAATGGATTAGTGCCTGATGCGGGAAAGGGTTCTCCTGTGAGTGGATCATCGATTCCTTTTTTTTTCATGAATCCTAACTATTAACTATTCTTTCTCTATTATGGAGTGGAGACAAATGTGTAGAAAAAACGGTATACTGATAAAGAGAATTTCTTCCAAAGTCAAAAGAGCGATCGGGTTGCAAAAATAAAGGATTTCTAACCATCTCTTGTAACTATAACGAACACAAACAAATTGGATGGAAAGAGAGAGGATCCGTTCATTGGACTCCCCGTCTCCGGGGTATCTATTCTTTTCTTACTATATACCCTGTTCTGACCGTATCGCACTATGTATCATTTGATAACCCAAGAAATCCCCCGTGCCTTTGTATAATTTCAAATGGAGGAATTACAAGGATATTTAGAAATAGATAGATCTAGGCAACGACACTTCCTATATCCGCTTCTATTTCAGGAGTATATCTACGCACTTGCTCATGATCATGATCGAAATAATAATAGCCCATATGATGTTCAATCGTCGAGATTGAAAGATTCAATGCAATATATTTTAGGAAACGTTAGAATCGATGAATAAAGACTCGTTCAAATGAATATTTGAACTTCAATAATCCTTAGTATCCCGGTATGGTGTCATTTTTAACAACAGGCTTTCACGTAGTATAAGTTCTTCTGGAACAGTTGGAACTAGATGGTTATGTCCTCAGTTGAGGTCTAGAACTAAGAATTGTCCCTTTTTTTATATCATTTTTTGATGATTCATTTCTCATTTATCTGATTTCATGGATCGGAAATGAAAAAAGATTCATTTTTCACTGAACAAAAGAAAATAAATAGGATTTTTTATGTACCACAATTGGATAACTACATCCAAGGAATTTCTATAAATATTTAGATAGTTTGGTATCAAAACTGTATTAATGGTTGGGATCCTCATTGTATACATAATTCGTGTGAGGATTTACCGAACCAATTAGGTATTGGGCTGCACATAAAACAAAAGAGTTTCAATCTCTATTGGAATTCTACGCTATGTACTTTACTTATAAATAAAGTATATTCTATATAAAATAGATTGATCGATCCTACGGTCCAAACATAGGATCTATCGGTAAACTACCGGAATCTTAACTATATAATAATTAATATTAATAGAATGAAGAATCGAATTCTATTCCATTAAAAATGATTAATTAATATCATAAGAATATTCTTATATATTAGAATATAACTCTAACTATATAGAATTTTTATTGAAAATTCGAGTGATTTATATTATCATTCTATTAATTCTTATTCTATTTTCTATTAGATTAGAAATTTTATTATTCGAAATTTCTATTTCTTTGATTTCGAATTTTTTTTCTTTAAATGCAAAATATTACATTTGAAATAATTATATATAACTATATCCATATTAGTTATAGCAGATTCTATTAATTCTAAATTCTATTAGATTAGAGCGGATCGGTCCTAAGGAAAGGATAAGATAAGAATGCAATTCAGATCATAATGAGACATTCCTCTGGTTTCATTCGGAAAGGGAGGAGATAGGACGAAAAAAAAAA-GAAGAATGAATATCGACCGTTCCAGTATTCCCAATCGCGCGGGAAAAATGAGAGGGAGAGAGACATGTATATGTGGGATATATCCATCCATATTGAATTGCAGATACATCAATGATAGAATCATTTCCGATTGGACCAAATACTGGCCCACCGATAGAGATGAAAGAAGATGGGTAAGAAATAGGAGCAGACACTTTTTCGATATAGGAATCAGTATCTAATGAATTCAAGGGTTCCAACATAAGAGGGGGGATCCCAATGAGATCTCGGCCTCATAAGGGGG
>JH(Mp68)
TCCGTCGCTTTAGTCCACTCAGCCATCTCTCCCAATTACAAAAGGATAATTCATATGTGACGCGTGAAGTAAAGATTGATAAAAGTCTTTCTTTATCTTTCTTTTCTTTATTCTATATATATACGAATTTTATCAGCAATTGCATTTAGATAAGGATTCGAAACAGATATCTCCAATAGAAAGAGTACCTCTTTGATTTCGTACGAAAGGTTCTTTTATTCCCCCGGCCTGGCCAGTACCTATACCTAGCCAGGCCATTCCTTGTTTTGTTCCAATGAATCATAGATCAAATGATTTATCTGATTTGAAAACGAAAATACTTGTTATTGAAGCAGCAAGAAGGGCTATTTCCATTCCTATGACAGGAGTGTCATTTCTTATTATTCTTTGTTTTTCCTTTTATCGATTGACTTACTTTACTGGAATAAAAAAAAATGGAGCTATGGATTCTTGCACAATTCAACTTATTTTTATGTTCCGACTTCAATGGCTCTTTCGGGCCGGAACTGTCAGTAACGATTCCCCCAGCAAAAGAAAAGATATAACTTGTTATTTAAATGAACCTTCTTCTCCTATTTCATTAAGTCCCCCGTCGGAACACGTCAGCACTCACTCCAATTTTCATGATTCTGATCCTATCTGGATTACGTCTCACTCCCTTGTTCGACAAATGGTCCATTCATATACAATAATCATATTGTACTTTTACACATTTGGATGAAGCAACAGATTCGTCCATACCATTGGTATGGTTTGTAAGACCACGACTGATCCTGAAAGGGAATGAATGGAAAAAACAGCATGTCGTATCAATGGAGAACTCTGAGAATACTTCCTGGGTCGGTAGAAAATCTTGTTTTGATTCTTGGAACGGTACCAAATCAATTCACAGTTTGGTCGAGTGAATAAATGGATAGAGCCCTAATGGCTCCAATTATAAGGAAACCAAAAGCAACGAGCTCGGTTCATAATTCGAATGATTACCCGATCTAATTAGACGTTAAAAATGGATTAGTGCCTGATGCGGGAAAGGGTTCTCCTGTGAGTGGATCATCGATTCCTTTTTTTTTCATGAATCCTAACTATTAACTATTCTTTCTCTATTATGGAGTGGAGACAAATGTGTAGAAAAAACGGTATACTGATAAAGAGAATTTCTTCCAAAGTCAAAAGAGCGATCGGGTTGCAAAAATAAAGGATTTCTAACCATCTCTTGTAACTATAACGAACACAAACAAATTGGATGGAAAGAGAGAGGATCCGTTCATTGGACTCCCCGTCTCCGGGGTATCTATTCTTTTCTTACTATATACCCTGTTCTGACCGTATCGCACTATGTATCATTTGATAACCCAAGAAATCCCCCGTGCCTTTGTATAATTTCAAATGGAGGAATTACAAGGATATTTAGAAATAGATAGATCTAGGCAACGACACTTCCTATATCCGCTTCTATTTCAGGAGTATATCTACGCACTTGCTCATGATCATGATCGAAATAATAATAGCCCATATGATGTTCAATCGTCGAGATTGAAAGATTCAATGCAATATATTTTAGGAAACGTTAGAATCGATGAATAAAGACTCGTTCAAATGAATATTTGAACTTCAATAATCCTTAGTATCCCGGTATGGTGTCATTTTTAACAACAGGCTTTCACGTAGTATAAGTTCTTCTGGAACAGTTGGAACTAGATGGTTATGTCCTCAGTTGAGGTCTAGAACTAAGAATTGTCCCTTTTTTTATATCATTTTTTGATGATTCATTTCTCATTTATCTGATTTCATGGATCGGAAATGAAAAAAGATTCATTTTTCACTGAACAAAAGAAAATAAATAGGATTTTTTATGTACCACAATTGGATAACTACATCCAAGGAATTTCTATAAATATTTAGATAGTTTGGTATCAAAACTGTATTAATGGTTGGGATCCTCATTGTATACATAATTCGTGTGAGGATTTACCGAACCAATTAGGTATTGGGCTGCACATAAAACAAAAGAGTTTCAATCTCTATTGGAATTCTACGCTATGTACTTTACTTATAAATAAAGTATATTCTATATAAAATAGATTGATCGATCCTACGGTCCAAACATAGGATCTATCGGTAAACTACCGGAATCTTAACTATATAATAATTAATATTAATAGAATGAAGAATCGAATTCTATTCCATTAAAAATGATTAATTAATATCATAAGAATATTCTTATATATTAGAATATAACTCTAACTATATAGAATTTTTATTGAAAATTCGAGTGATTTATATTATCATTCTATTAATTCTTATTCTATTTTCTATTAGATTAGAAATTTTATTATTCGAAATTTCTATTTCTTTGATTTCGAATTTTTTTTCTTTAAATGCAAAATATTACATTTGAAATAATTATATATAACTATATCCATATTAGTTATAGCAGATTCTATTAATTCTAAATTCTATTAGATTAGAGCGGATCGGTCCTAAGGAAAGGATAAGATAAGAATGCAATTCAGATCATAATGAGACATTCCTCTGGTTTCATTCGGAAAGGGAGGAGATAGGACGAAAAAAAAAA-GAAGAATGAATATCGACCGTTCCAGTATTCCCAATCGCGCGGGAAAAATGAGAGGGAGAGAGACATGTATATGTGGGATATATCCATCCATATTGAATTGCAGATACATCAATGATAGAATCATTTCCGATTGGACCAAATACTGGCCCACCGATAGAGATGAAAGAAGATGGGTAAGAAATAGGAGCAGACACTTTTTCGATATAGGAATCAGTATCTAATGAATTCAAGGGTTCCAACATAAGAGGGGGGATCCCAATGAGATCTCGGCCTCATAAGGGGG
>MA(Ms261)
TCCGTCGCTTTAGTCCACTCAGCCATCTCTCCCAATTACAAAAGGATAATTCATATGTGACGCGTGAAGTAAAGATTGATAAAAGTCTTTCTTTATCTTTCTTTTCTTTATTCTATATATATACGAATTTTATCAGCAATTGCATTTAGATAAGGATTCGAAACAGATATCTCCAATAGAAAGAGTACCTCTTTGATTTCGTACGAAAGGTTCTTTTATTCCCCCGGCCTGGCCAGTACCTATACCTAGCCAGGCCATTCCTTGTTTTGTTCCAATGAATCATAGATCAAATGATTTATCTGATTTGAAAACGAAAATACTTGTTATTGAAGCAGCAAGAAGGGCTATTTCCATTCCTATGACAGGAGTGTCATTTCTTATTATTCTTTGTTTTTCCTTTTATCGATTGACTTACTTTACTGGAATAAAAAAAAATGGAGCTATGGATTCTTGCACAATTCAACTTATTTTTATGTTCCGACTTCAATGGCTCTTTCGGGCCGGAACTGTCAGTAACGATTCCCCCAGCAAAAGAAAAGATATAACTTGTTATTTAAATGAACCTTCTTCTCCTATTTCATTAAGTCCCCCGTCGGAACACGTCAGCACTCACTCCAATTTTCATGATTCTGATCCTATCTTGATTACGTCTCACTCCCTTGTTCGACAAATGGTCCATTCATATACAATAATCATATTGTACTTTTACACATTTGGATGAAGCAACAGATTCGTCCATACCATTGGTATGGTTTGTAAGACCACGACTGATCCTGAAAGGGAATGAATGGAAAAAACAGCATGTCGTATCAATGGAGAACTCTGAGAATACTTCCTGGGTCGGTAGAAAATCTTGTTTTGATTCTTGGAACGGTACCAAATCAATTCACAGTTTGGTCGAGTGAATAAATGGATAGAGCCCTAATGGCTCCAATTATAAGGAAACCAAAAGCAACGAGCTCGGTTCATAATTCGAATGATTACCCGATCTAATTAGACGTTAAAAATGGATTAGTGCCTGATGCGGGAAAGGGTTCTCCTGTGAGTGGATCATCGATTCCTTTTTTTTTCATGAATCCTAACTATTAACTATTCTTTCTCTATTATGGAGTGGAGACGAATGTGTAGAAGAAACGGTATACTGATAAAGAGAATTTCTTCCAAAGTCAAAAGAGCGATCGGGTTGCAAAAATAAAGGATTTCTAACCATCTCTTGTAACTATAACGAACACAAACAAATTGGATGGAAAGAGAGAGGATCCGTTCATTGGACTCCCCGTCTCCGGGGTATCTATTCTTTTCTTACTATATACCCTGTTCTGACCGTATCGCACTATGTATCATTTGATAACCCAAGAAATCCCCCGTGCCTTTGTATAATTTCAAATGGAGGAATTACAAGGATATTTAGAAATAGATAGATCTAGGCAACGACACTTCCTATATCCGCTTCTATTTCAGGAGTATATCTACGCACTTGCTCATGATCATGATCGAAATAATAATAGCCCATATGATGTTCAATCGTCGAGATTGAAAGATTCAATGCAATATATTTTAGGAAACGTTAGAATCGATGAATAAAGACTCGTTCAAATGAATATTTGAACTTCAATAATCCTTAGTATCCCGGTATGGTGTCATTTTTAACAACAGGCTTTCACGTAGTATAAGTTCTTCTGGAACAGTTGGAACTAGATGGTTATGTCCTCAGTTGAGGTCTAGAACTAAGAATTGTCCCCTTTTTTATATCATTTTTTGATGATTCATTTCTCATTTATCTGATTTCATGGATCGGAAATGAAAAAAGATTCATTTTTCACTGAACAAAAGAAAATAAATAGGATTTTTTATGTACCACAATTGGATAACTACATCCAAGGAATTTCTATAAATATTTAGATAGTTTGGTATCAAAACTGTATTAATGGTTGGGATCCTCATTGTATACATAATTCGTGTGAGGATTTACCGAACCAATTAGGTATTGGGCTGCACATAAAACAAAAGAGTTTCAATCTCTATTGGAATTCTACGCTATGTACTTTACTTATAAATAAAGTATATTCTATATAAAATAGATTGATCGATCCTACGGTCCAAACATAGGATCTATCGGTAAACTACCGGAATCTTAACTATATAATAATTAATATTAATAGAATGAAGAATCGAATTCTATTCCATTAAAAATGATTAATTAATATCATAAGAATATTCTTATATATTAGAATATAACTCTAACTATATAGAATTTTTATTGAAAATTCGAGTGATTTATATTATCATTCTATTAATTCTTATTATATTTTCTATTAGATTAGAAATTTTATTATTCGAAATTTCTATTTCTTTGATTTCGAATTTTTTTTCTTTAAATGCAAAATATTACATTTGAAATAATTATATATAACTATATCCATATTAGTTATAGCAGATTCTATTAATTCTAAATTCTATTAGATTAGAGCGGATCGGTCCTAAGGAAAGGATAAGATAAGAATGCAATTCAGATCATAATGAGACATTCCTCTGGTTTCATTCGGAAAGGGAGGAGATAGGACGAAAAAAAAAAAGAAGAATGAATATCGACCGTTCCAGTATTCCCAATCGCGCGGGAAAAATGAGAGGGAGAGAGACATGTATATGTGGGATATATCCATCCATATTGAATTGCAGATACATCAATGATAGAATCATTTCCGATTGGACCAAATACTGGCCCACCGATAGAGATGAAAGAAGATGGGTAAGAAATAGGAGCAGACACTTTTTCGATATAGGAATCAGTATCTAATGAATTCAAGGGTTCCAACATAAGAGGGGGGATCCCAATGAGATCTCGGCCTCATAAGGGGG
>MA(Ms266)
TCCGTCGCTTTAGTCCACTCAGCCATCTCTCCCAATTACAAAAGGATAATTCATATGTGACGCGTGAAGTAAAGATTGATAAAAGTCTTTCTTTATCTTTCTTTTCTTTATTCTATATATATACGAATTTTATCAGCAATTGCATTTAGATAAGGATTCGAAACAGATATCTCCAATAGAAAGAGTACCTCTTTGATTTCGTACGAAAGGTTCTTTTATTCCCCCGGCCTGGCCAGTACCTATACCTAGCCAGGCCATTCCTTGTTTTGTTCCAATGAATCATAGATCAAATGATTTATCTGATTTGAAAACGAAAATACTTGTTATTGAAGCAGCAAGAAGGGCTATTTCCATTCCTATGACAGGAGTGTCATTTCTTATTATTCTTTGTTTTTCCTTTTATCGATTGACTTACTTTACTGGAATAAAAAAAAATGGAGCTATGGATTCTTGCACAATTCAACTTATTTTTATGTTCCGACTTCAATGGCTCTTTCGGGCCGGAACTGTCAGTAACGATTCCCCCAGCAAAAGAAAAGATATAACTTGTTATTTAAATGAACCTTCTTCTCCTATTTCATTAAGTCCCCCGTCGGAACACGTCAGCACTCACTCCAATTTTCATGATTCTGATCCTATCTTGATTACGTCTCACTCCCTTGTTCGACAAATGGTCCATTCATATACAATAATCATATTGTACTTTTACACATTTGGATGAAGCAACAGATTCGTCCATACCATTGGTATGGTTTGTAAGACCACGACTGATCCTGAAAGGGAATGAATGGAAAAAACAGCATGTCGTATCAATGGAGAACTCTGAGAATACTTCCTGGGTCGGTAGAAAATCTTGTTTTGATTCTTGGAACGGTACCAAATCAATTCACAGTTTGGTCGAGTGAATAAATGGATAGAGCCCTAATGGCTCCAATTATAAGGAAACCAAAAGCAACGAGCTCGGTTCATAATTCGAATGATTACCCGATCTAATTAGACGTTAAAAATGGATTAGTGCCTGATGCGGGAAAGGGTTCTCCTGTGAGTGGATCATCGATTCCTTTTTTTTTCATGAATCCTAACTATTAACTATTCTTTCTCTATTATGGAGTGGAGACGAATGTGTAGAAAAAACGGTATACTGATAAAGAGAATTTCTTCCAAAGTCAAAAGAGCGATCGGGTTGCAAAAATAAAGGATTTCTAACCATCTCTTGTAACTATAACGAACACAAACAAATTGGATGGAAAGAGAGAGGATCCGTTCATTGGACTCCCCGTCTCCGGGGTATCTATTCTTTTCTTACTATATACCCTGTTCTGACCGTATCGCACTATGTATCATTTGATAACCCAAGAAATCCCCCGTGCCTTTGTATAATTTCAAATGGAGGAATTACAAGGATATTTAGAAATAGATAGATCTAGGCAACGACACTTCCTATATCCGCTTCTATTTCAGGAGTATATCTACGCACTTGCTCATGATCATGATCGAAATAATAATAGCCCATATGATGTTCAATCGTCGAGATTGAAAGATTCAATGCAATATATTTTAGGAAACGTTAGAATCGATGAATAAAGACTCGTTCAAATGAATATTTGAACTTCAATAATCCTTAGTATCCCGGTATGGTGTCATTTTTAACAACAGGCTTTCACGTAGTATAAGTTCTTCTGGAACAGTTGGAACTAGATGGTTATGTCCTCAGTTGAGGTCTAGAACTAAGAATTGTCCCCTTTTTTATATCATTTTTTGATGATTCATTTCTCATTTATCTGATTTCATGGATCGGAAATGAAAAAAGATTCATTTTTCACTGAACAAAAGAAAATAAATAGGATTTTTTATGTACCACAATTGGATAACTACATCCAAGGAATTTCTATAAATATTTAGATAGTTTGGTATCAAAACTGTATTAATGGTTGGGATCCTCATTGTATACATAATTCGTGTGAGGATTTACCGAACCAATTAGGTATTGGGCTGCACATAAAACAAAAGAGTTTCAATCTCTATTGGAATTCTACGCTATGTACTTTACTTATAAATAAAGTATATTCTATATAAAATAGATTGATCGATCCTACGGTCCAAACATAGGATCTATCGGTAAACTACCGGAATCTTAACTATATAATAATTAATATTAATAGAATGAAGAATCGAATTCTATTCCATTAAAAATGATTAATTAATATCATAAGAATATTCTTATATATTAGAATATAACTCTAACTATATAGAATTTTTATTGAAAATTCGAGTGATTTATATTATCATTCTATTAATTCTTATTATATTTTCTATTAGATTAGAAATTTTATTATTCGAAATTTCTATTTCTTTGATTTCGAATTTTTTTTCTTTAAATGCAAAATATTACATTTGAAATAATTATATATAACTATATCCATATTAGTTATAGCAGATTCTATTAATTCTAAATTCTATTAGATTAGAGCGGATCGGTCCTAAGGAAAGGATAAGATAAGAATGCAATTCAGATCATAATGAGACATTCCTCTGGTTTCATTCGGAAAGGGAGGAGATAGGACGAAAAAAAAAAAGAAGAATGAATATCGACCGTTCCAGTATTCCCAATCGCGCGGGAAAAATGAGAGGGAGAGAGACATGTATATGTGGGATATATCCATCCATATTGAATTGCAGATACATCAATGATAGAATCATTTCCGATTGGACCAAATACTGGCCCACCGATAGAGATGAAAGAAGATGGGTAAGAAATAGGAGCAGACACTTTTTCGATATAGGAATCAGTATCTAATGAATTCAAGGGTTCCAACATAAGAGGGGGGATCCCAATGAGATCTCGGCCTCATAAGGGGG
>MA(Ms268)
TCCGTCGCTTTAGTCCACTCAGCCATCTCTCCCAATTACAAAAGGATAATTCATATGTGACGCGTGAAGTAAAGATTGATAAAAGTCTTTCTTTATCTTTCTTTTCTTTATTCTATATATATACGAATTTTATCAGCAATTGCATTTAGATAAGGATTCGAAACAGATATCTCCAATAGAAAGAGTACCTCTTTGATTTCGTACGAAAGGTTCTTTTATTCCCCCGGCCTGGCCAGTACCTATACCTAGCCAGGCCATTCCTTGTTTTGTTCCAATGAATCATAGATCAAATGATTTATCTGATTTGAAAACGAAAATACTTGTTATTGAAGCAGCAAGAAGGGCTATTTCCATTCCTATGACAGGAGTGTCATTTCTTATTATTCTTTGTTTTTCCTTTTATCGATTGACTTACTTTACTGGAATAAAAAAAAATGGAGCTATGGATTCTTGCACAATTCAACTTATTTTTATGTTCCGACTTCAATGGCTCTTTCGGGCCGGAACTGTCAGTAACGATTCCCCCAGCAAAAGAAAAGATATAACTTGTTATTTAAATGAACCTTCTTCTCCTATTTCATTAAGTCCCCCGTCGGAACACGTCAGCACTCACTCCAATTTTCATGATTCTGATCCTATCTTGATTACGTCTCACTCCCTTGTTCGACAAATGGTCCATTCATATACAATAATCATATTGTACTTTTACACATTTGGATGAAGCAACAGATTCGTCCATACCATTGGTATGGTTTGTAAGACCACGACTGATCCTGAAAGGGAATGAATGGAAAAAACAGCATGTCGTATCAATGGAGAACTCTGAGAATACTTCCTGGGTCGGTAGAAAATCTTGTTTTGATTCTTGGAACGGTACCAAATCAATTCACAGTTTGGTCGAGTGAATAAATGGATAGAGCCCTAATGGCTCCAATTATAAGGAAACCAAAAGCAACGAGCTCGGTTCATAATTCGAATGATTACCCGATCTAATTAGACGTTAAAAATGGATTAGTGCCTGATGCGGGAAAGGGTTCTCCTGTGAGTGGATCATCGATTCCTTTTTTTTTCATGAATCCTAACTATTAACTATTCTTTCTCTATTATGGAGTGGAGACGAATGTGTAGAAAAAACGGTATACTGATAAAGAGAATTTCTTCCAAAGTCAAAAGAGCGATCGGGTTGCAAAAATAAAGGATTTCTAACCATCTCTTGTAACTATAACGAACACAAACAAATTGGATGGAAAGAGAGAGGATCCGTTCATTGGACTCCCCGTCTCCGGGGTATCTATTCTTTTCTTACTATATACCCTGTTCTGACCGTATCGCACTATGTATCATTTGATAACCCAAGAAATCCCCCGTGCCTTTGTATAATTTCAAATGGAGGAATTACAAGGATATTTAGAAATAGATAGATCTAGGCAACGACACTTCCTATATCCGCTTCTATTTCAGGAGTATATCTACGCACTTGCTCATGATCATGATCGAAATAATAATAGCCCATATGATGTTCAATCGTCGAGATTGAAAGATTCAATGCAATATATTTTAGGAAACGTTAGAATCGATGAATAAAGACTCGTTCAAATGAATATTTGAACTTCAATAATCCTTAGTATCCCGGTATGGTGTCATTTTTAACAACAGGCTTTCACGTAGTATAAGTTCTTCTGGAACAGTTGGAACTAGATGGTTATGTCCTCAGTTGAGGTCTAGAACTAAGAATTGTCCCCTTTTTTATATCATTTTTTGATGATTCATTTCTCATTTATCTGATTTCATGGATCGGAAATGAAAAAAGATTCATTTTTCACTGAACAAAAGAAAATAAATAGGATTTTTTATGTACCACAATTGGATAACTACATCCAAGGAATTTCTATAAATATTTAGATAGTTTGGTATCAAAACTGTATTAATGGTTGGGATCCTCATTGTATACATAATTCGTGTGAGGATTTACCGAACCAATTAGGTATTGGGCTGCACATAAAACAAAAGAGTTTCAATCTCTATTGGAATTCTACGCTATGTACTTTACTTATAAATAAAGTATATTCTATATAAAATAGATTGATCGATCCTACGGTCCAAACATAGGATCTATCGGTAAACTACCGGAATCTTAACTATATAATAATTAATATTAATAGAATGAAGAATCGAATTCTATTCCATTAAAAATGATTAATTAATATCATAAGAATATTCTTATATATTAGAATATAACTCTAACTATATAGAATTTTTATTGAAAATTCGAGTGATTTATATTATCATTCTATTAATTCTTATTATATTTTCTATTAGATTAGAAATTTTATTATTCGAAATTTCTATTTCTTTGATTTCGAATTTTTTTTCTTTAAATGCAAAATATTACATTTGAAATAATTATATATAACTATATCCATATTAGTTATAGCAGATTCTATTAATTCTAAATTCTATTAGATTAGAGCGGATCGGTCCTAAGGAAAGGATAAGATAAGAATGCAATTCAGATCATAATGAGACATTCCTCTGGTTTCATTCGGAAAGGGAGGAGATAGGACGAAAAAAAAAAAGAAAAATGAATATCGACCGTTCCAGTATTCCCAATCGCGCGGGAAAAATGAGAGGGAGAGAGACATGTATATGTGGGATATATCCATCCATATTGAATTGCAAATACATCAATGATAAAATCATTTCCGATTGGACCAAATACTGGCCCACCGATAGAGATGAAAAAAGATGGGTAAAAAATAGGAGCAGACACTTTTTCGATATAGGAATCAGTATCTAATGAATTCAAGGGTTCCAACATAAGAGGGGGGATCCCAATGAAATCTCGGCCTCATAAGGGGG
>MA(Ms278)
TCCGTCGCTTTAGTCCACTCAGCCATCTCTCCCAATTACAAAAGGATAATTCATATGTGACGCGTGAAGTAAAGATTGATAAAAGTCTTTCTTTATCTTTCTTTTCTTTATTCTATATATATACGAATTTTATCAGCAATTGCATTTAGATAAGGATTCGAAACAGATATCTCCAATAGAAAGAGTACCTCTTTGATTTCGTACGAAAGGTTCTTTTATTCCCCCGGCCTGGCCAGTACCTATACCTAGCCAGGCCATTCCTTGTTTTGTTCCAGTGAATCATAGATCAAATGATTTATCTGATTTGAAAACGAAAATACTTGTTATTGAAGCAGCAAGAAGGGCTATTTCCATTCCTATGACAGGAGTGTCATTTCTTATTATTCTTTGTTTTTCCTTTTATCGATTGACTTACTTTACTGGAATAAAAAAAAATGGAGCTATGGATTCTTGCACAATTCAACTTATTTTTATGTTCCGACTTCAATGGCTCTTTCGGGCCGGAACTGTCAGTAACGATTCCCCCAGCAAAAGAAAAGATATAACTTGTTATTTAAATGAACCTTCTTCTCCTATTTCATTAAGTCCCCCGTCGGAACACGTCAGCACTCACTCCAATTTTCATGATTCTGATCCTATCTTGATTACGTCTCACTCCCTTGTTCGACAAATGGTCCATTCATATACAATAATCATATTGTACTTTTACACATTTGGATGAAGCAACAGATTCGTCCATACCATTGGTATGGTTTGTAAGACCACGACTGATCCTGAAAGGGAATGAATGGAAAAAACAGCATGTCGTATCAATGGAGAACTCTGAGAATACTTCCTGGGTCGGTAGAAAATCTTGTTTTGATTCTTGGAACGGTACCAAATCAATTCACAGTTTGGTCGAGTGAATAAATGGATAGAGCCCTAATGGCTCCAATTATAAGGAAACCAAAAGCAACGAGCTCGGTTCATAATTCGAATGATTACCCGATCTAATTAGACGTTAAAAATGGATTAGTGCCTGATGCGGGAAAGGGTTCTCCTGTGAGTGGATCATCGATTCCTTTTTTTTTCATGAATCCTAACTATTAACTATTCTTTCTCTATTATGGAGTGGAGACGAATGTGTAGAAGAAACGGTATACTGATAAAGAGAATTTCTTCCAAAGTCAAAAGAGCGATCGGGTTGCAAAAATAAAGGATTTCTAACCATCTCTTGTAACTATAACGAACACAAACAAATTGGATGGAAAGAGAGAGGATCCGTTCATTGGACTCCCCGTCTCCGGGGTATCTATTCTTTTCTTACTATATACCCTGTTCTGACCGTATCGCACTATGTATCATTTGATAACCCAAGAAATCCCCCGTGCCTTTGTATAATTTCAAATGGAGGAATTACAAGGATATTTAGAAATAGATAGATCTAGGCAACGACACTTCCTATATCCGCTTCTATTTCAGGAGTATATCTACGCACTTGCTCATGATCATGATCGAAATAATAATAGCCCATATGATGTTCAATCGTCGAGATTGAAAGATTCAATGCAATATATTTTAGGAAACGTTAGAATCGATGAATAAAGACTCGTTCAAATGAATATTTGAACTTCAATAATCCTTAGTATCCCGGTATGGTGTCATTTTTAACAACAGGCTTTCACGTAGTATAAGTTCTTCTGGAACAGTTGGAACTAGATGGTTATGTCCTCAGTTGAGGTCTAGAACTAAGAATTGTCCCCTTTTTTATATCATTTTTTGATGATTCATTTCTCATTTATCTGATTTCATGGATCGGAAATGAAAAAAGATTCATTTTTCACTGAACAAAAGAAAATAAATAGGATTTTTTATGTACCACAATTGGATAACTACATCCAAGGAATTTCTATAAATATTTAGATAGTTTGGTATCAAAACTGTATTAATGGTTGGGATCCTCATTGTATACATAATTCGTGTGAGGATTTACCGAACCAATTAGGTATTGGGCTGCACATAAAACAAAAGAGTTTCAATCTCTATTGGAATTCTACGCTATGTACTTTACTTATAAATAAAGTATATTCTATATAAAATAGATTGATCGATCCTACGGTCCAAACATAGGATCTATCGGTAAACTACCGGAATCTTAACTATATAATAATTAATATTAATAGAATGAAGAATCGAATTCTATTCCATTAAAAATGATTAATTAATATCATAAGAATATTCTTATATATTAGAATATAACTCTAACTATATAGAATTTTTATTGAAAATTCGAGTGATTTATATTATCATTCTATTAATTCTTATTATATTTTCTATTAGATTAGAAATTTTATTATTCGAAATTTCTATTTCTTTGATTTCGAATTTTTTTTCTTTAAATGCAAAATATTACATTTGAAATAATTATATATAACTATATCCATATTAGTTATAGCAGATTCTATTAATTCTAAATTCTATTAGATTAGAGCGGATCGGTCCTAAGGAAAGGATAAGATAAGAATGCAATTCAGATCATAATGAGACATTCCTCTGGTTTCATTCGGAAAGGGAGGAGATAGGACGAAAAAAAAAAAGAAGAATGAATATCGACCGTTCCAGTATTCCCAATCGCGCGGGAAAAATGAGAGGGAGAGAGACATGTATATGTGGGATATATCCATCCATATTGAATTGCAGATACATCAATGATAGAATCATTTCCGATTGGACCAAATACTGGCCCACCGATAGAGATGAAAGAAGATGGGTAAGAAATAGGAGCAGACACTTTTTCGATATAGGAATCAGTATCTAATGAATTCAAGGGTTCCAACATAAGAGGGGGGATCCCAATGAGATCTCGGCCTCATAAGGGGG
>MA(Ms282)
TCCGTCGCTTTAGTCCACTCAGCCATCTCTCCCAATTACAAAAGGATAATTCATATGTGACGCGTGAAGTAAAGATTGATAAAAGTCTTTCTTTATCTTTCTTTTCTTTATTCTATATATATACGAATTTTATCAGCAATTGCATTTAGATAAGGATTCGAAACAGATATCTCCAATAGAAAGAGTACCTCTTTGATTTCGTACGAAAGGTTCTTTTATTCCCCCGGCCTGGCCAGTACCTATACCTAGCCAGGCCATTCCTTGTTTTGTTCCAATGAATCATAGATCAAATGATTTATCTGATTTGAAAACGAAAATACTTGTTATTGAAGCAGCAAGAAGGGCTATTTCCATTCCTATGACAGGAGTGTCATTTCTTATTATTCTTTGTTTTTCCTTTTATCGATTGACTTACTTTACTGGAATAAAAAAAAATGGAGCTATGGATTCTTGCACAATTCAACTTATTTTTATGTTCCGACTTCAATGGCTCTTTCGGGCCGGAACTGTCAGTAACGATTCCCCCAGCAAAAGAAAAGATATAACTTGTTATTTAAATGAACCTTCTTCTCCTATTTCATTAAGTCCCCCGTCGGAACACGTCAGCACTCACTCCAATTTTCATGATTCTGATCCTATCTGGATTACGTCTCACTCCCTTGTTCGACAAATGGTCCATTCATATACAATAATCATATTGTACTTTTACACATTTGGATGAAGCAACAGATTCGTCCATACCATTGGTATGGTTTGTAAGACCACGACTGATCCTGAAAGGGAATGAATGGAAAAAACAGCATGTCGTATCAATGGAGAACTCTGAGAATACTTCCTGGGTCGGTAGAAAATCTTGTTTTGATTCTTGGAACGGTACCAAATCAATTCACAGTTTGGTCGAGTGAATAAATGGATAGAGCCCTAATGGCTCCAATTATAAGGAAACCAAAAGCAACGAGCTCGGTTCATAATTCGAATGATTACCCGATCTAATTAGACGTTAAAAATGGATTAGTGCCTGATGCGGGAAAGGGTTCTCCTGTGAGTGGATCATCGATTCCTTTTTTTTTCATGAATCCTAACTATTAACTATTCTTTCTCTATTATGGAGTGGAGACGAATGTGTAGAAAAAACGGTATACTGATAAAGAGAATTTCTTCCAAAGTCAAAAGAGCGATCGGGTTGCAAAAATAAAGGATTTCTAACCATCTCTTGTAACTATAACGAACACAAACAAATTGGATGGAAAGAGAGAGGATCCGTTCATTGGACTCCCCGTCTCCGGGGTATCTATTCTTTTCTTACTATATACCCTGTTCTGACCGTATCGCACTATGTATCATTTGATAACCCAAGAAATCCCCCGTGCCTTTGTATAATTTCAAATGGAGGAATTACAAGGATATTTAGAAATAGATAGATCTAGGCAACGACACTTCCTATATCCGCTTCTATTTCAGGAGTATATCTACGCACTTGCTCATGATCATGATCGAAATAATAATAGCCCATATGATGTTCAATCGTCGAGATTGAAAGATTCAATGCAATATATTTTAGGAAACGTTAGAATCGATGAATAAAGACTCGTTCAAATGAATATTTGAACTTCAATAATCCTTAGTATCCCGGTATGGTGTCATTTTTAACAACAGGCTTTCACGTAGTATAAGTTCTTCTGGAACAGTTGGAACTAGATGGTTATGTCCTCAGTTGAGGTCTAGAACTAAGAATTGTCCCCTTTTTTATATCATTTTTTGATGATTCATTTCTCATTTATCTGATTTCATGGATCGGAAATGAAAAAAGATTCATTTTTCACTGAACAAAAGAAAATAAATAGGATTTTTTATGTACCACAATTGGATAACTACATCCAAGGAATTTCTATAAATATTTAGATAGTTTGGTATCAAAACTGTATTAATGGTTGGGATCCTCATTGTATACATAATTCGTGTGAGGATTTACCGAACCAATTAGGTATTGGGCTGCACATAAAACAAAAGAGTTTCAATCTCTATTGGAATTCTACGCTATGTACTTTACTTATAAATAAAGTATATTCTATATAAAATAGATTGATCGATCCTACGGTCCAAACATAGGATCTATCGGTAAACTACCGGAATCTTAACTATATAATAATTAATATTAATAGAATGAAGAATCGAATTCTATTCCATTAAAAATGATTAATTAATATCATAAGAATATTCTTATATATTAGAATATAACTCTAACTATATAGAATTTTTATTGAAAATTCGAGTGATTTATATTATCATTCTATTAATTCTTATTATATTTTCTATTAGATTAGAAATTTTATTATTCGAAATTTCTATTTCTTTGATTTCGAATTTTTTTTCTTTAAATGCAAAATATTACATTTGAAATAATTATATATAACTATATCCATATTAGTTATAGCAGATTCTATTAATTCTAAATTCTATTAGATTAGAGCGGATCGGTCCTAAGGAAAGGATAAGATAAGAATGCAATTCAGATCATAATGAGACATTCCTCTGGTTTCATTCGGAAAGGGAGGAGATAGGACGAAAAAAAAAAAGAAGAATGAATATCGACCGTTCCAGTATTCCCAATCGCGCGGGAAAAATGAGAGGGAGAGAGACATGTATATGTGGGATATATCCATCCATATTGAATTGCAGATACATCAATGATAGAATCATTTCCGATTGGACCAAATACTGGCCCACCGATAGAGATGAAAGAAGATGGGTAAGAAATAGGAGCAGACACTTTTTCGATATAGGAATCAGTATCTAATGAATTCAAGGGTTCCAACATAAGAGGGGGGATCCCAATGAGATCTCGGCCTCATAAGGGGG
>MI(Ms344)
TCCGTCGCTTTAGTCCACTCAGCCATCTCTCCCAATTACAAAAGGATAATTCATATGTGACGCGTGAAGTAAAGATTGATAAAAGTCTTTCTTTATCTTTCTTTTCTTTATTCTATATATATACGAATTTTATCAGCAATTGCATTTAGATAAGGATTCGAAACAGATATCTCCAATAGAAAGAGTACCTCTTTGATTTCGTACGAAAGGTTCTTTTATTCCCCCGGCCTGGCCAGTACCTATACCTAGCCAGGCCATTCCTTGTTTTGTTCCAATGAATCATAGATCAAATGATTTATCTGATTTGAAAACGAAAATACTTGTTATTGAAGCAGCAAGAAGGGCTATTTCCATTCCTATGACAGGAGTGTCATTTCTTATTATTCTTTGTTTTTCCTTTTATCGATTGACTTACTTTACTGGAATAAAAAAAAATGGAGCTATGGATTCTTGCACAATTCAACTTATTTTTATGTTCCGACTTCAATGGCTCTTTCGGGCCGGAACTGTCAGTAACGATTCCCCCAGCAAAAGAAAAGATATAACTTGTTATTTAAATGAACCTTCTTCTCCTATTTCATTAAGTCCCCCGTCGGAACACGTCAGCACTCACTCCAATTTTCATGATTCTGATCCTATCTTGATTACGTCTCACTCCCTTGTTCGACAAATGGTCCATTCATATACAATAATCATATTGTACTTTTACACATTTGGATGAAGCAACAGATTCGTCCATACCATTGGTATGGTTTGTAAGACCACGACTGATCCTGAAAGGGAATGAATGGAAAAAACAGCATGTCGTATCAATGGAGAACTCTGAGAATACTTCCTGGGTCGGTAGAAAATCTTGTTTTGATTCTTGGAACGGTACCAAATCAATTCACAGTTTGGTCGAGTGAATAAATGGATAGAGCCCTAATGGCTCCAATTATAAGGAAACCAAAAGCAACGAGCTCGGTTCATAATTCGAATGATTACCCGATCTAATTAGACGTTAAAAATGGATTAGTGCCTGATGCGGGAAAGGGTTCTCCTGTGAGTGGATCATCGATTCCTTTTTTTTTCATGAATCCTAACTATTAACTATTCTTTCTCTATTATGGAGTGGAGACGAATGTGTAGAAAAAACGGTATACTGATAAAGAGAATTTCTTCCAAAGTCAAAAGAGCGATCGGGTTGCAAAAATAAAGGATTTCTAACCATCTCTTGTAACTATAACGAACACAAACAAATTGGATGGAAAGAGAGAGGATCCGTTCATTGGACTCCCCGTCTCCGGGGTATCTATTCTTTTCTTACTATATACCCTGTTCTGACCGTATCGCACTATGTATCATTTGATAACCCAAGAAATCCCCCGTGCCTTTGTATAATTTCAAATGGAGGAATTACAAGGATATTTAGAAATAGATAGATCTAGGCAACGACACTTCCTATATCCGCTTCTATTTCAGGAGTATATCTACGCACTTGCTCATGATCATGATCGAAATAATAATAGCCCATATGATGTTCAATCGTCGAGATTGAAAGATTCAATGCAATATATTTTAGGAAACGTTAGAATCGATGAATAAAGACTCGTTCAAATGAATATTTGAACTTCAATAATCCTTAGTATCCCGGTATGGTGTCATTTTTAACAACAGGCTTTCACGTAGTATAAGTTCTTCTGGAACAGTTGGAACTAGATGGTTATGTCCTCAGTTGAGGTCTAGAACTAAGAATTGTCCCTTTTTTTATATCATTTTTTGATGATTCATTTCTCATTTATCTGATTTCATGGATCGGAAATGAAAAAAGATTCATTTTTCACTGAACAAAAGAAAATAAATAGGATTTTTTATGTACCACAATTGGATAACTACATCCAAGGAATTTCTATAAATATTTAGATAGTTTGGTATCAAAACTGTATTAATGGTTGGGATCCTCATTGTATACATAATTCGTGTGAGGATTTACCGAACCAATTAGGTATTGGGCTGCACATAAAACAAAAGAGTTTCAATCTCTATTGGAATTCTACGCTATGTACTTTACTTATAAATAAAGTATATTCTATATAAAATAGATTGATCGATCCTACGGTCCAAACATAGGATCTATCGGTAAACTACCGGAATCTTAACTATATAATAATTAATATTAATAGAATGAAGAATCGAATTCTATTCCATTAAAAATGATTAATTAATATCATAAGAATATTCTTATATATTAGAATATAACTCTAACTATATAGAATTTTTATTGAAAATTCGAGTGATTTATATTATCATTCTATTAATTCTTATTCTATTTTCTATTAGATTAGAAATTTTATTATTAGAAATTTCTATTTCTTTGATTTCGAATTTTTTTTCTTTAAATGCAAAATATTACATTTGAAATAATTATATATAACTATATCCATATTAGTTATAGCAGATTCTATTAATTCTAAATTCTATTAGATTAGAGCGGATCGGTCCTAAGGAAAGGATAAGATAAGAATGCAATTCAGATCATAATGAGACATTCCTCTGGTTTCATTCGGAAAGGGAGGAGATAGGACGAAAAAAAAAAAGAAGAATGAATATCGACCGTTCCAGTATTCCCAATCGCGCGGGAAAAATGAGAGGGAGAGAGACATGTATATGTGGGATATATCCATCCATATTGAATTGCAGATACATCAATGATAGAATCATTTCCGATTGGACCAAATACTGGCCCACCGATAGAGATGAAAGAAGATGGGTAAGAAATAGGAGCAGACACTTTTTCGATATAGGAATCAGTATCTAATGAATTCAAGGGTTCCAACATAAGAGGGGGGATCCCAATGAGATCTCGGCCTCATAAGGGGG
>MM(Ms142)
TCCGTCGCTTTAGTCCACTCAGCCATCTCTCCCAATTACAAAAGGATAATTCATATGTGACGCGTGAAGTAAAGATTGATAAAAGTCTTTCTTTATCTTTCTTTTCTTTATTCTATATATATACGAATTTTATCAGCAATTGCATTTAGATAAGGATTCGAAACAGATATCTCCAATAGAAAGAGTACCTCTTTGATTTCGTACGAAAGGTTCTTTTATTCCCCCGGCCTGGCCAGTACCTATACCTAGCCAGGCCATTCCTTGTTTTGTTCCAATGAATCATAGATCAAATGATTTATCTGATTTGAAAACGAAAATACTTGTTATTGAAGCAGCAAGAAGGGCTATTTCCATTCCTATGACAGGAGTGTCATTTCTTATTATTCTTTGTTTTTCCTTTTATCGATTGACTTACTTTACTGGAATAAAAAAAAATGGAGCTATGGATTCTTGCACAATTCAACTTATTTTTATGTTCCGACTTCAATGGCTCTTTCGGGCCGGAACTGTCAGTAACGATTCCCCCAGCAAAAGAAAAGATATAACTTGTTATTTAAATGAACCTTCTTCTCCTATTTCATTAAGTCCCCCGTCGGAACACGTCAGCACTCACTCCAATTTTCATGATTCTGATCCTATCTTGATTACGTCTCACTCCCTTGTTCGACAAATGGTCCATTCATATACAATAATCATATTGTACTTTTACACATTTGGATGAAGCAACAGATTCGTCCATACCATTGGTATGGTTTGTAAGACCACGACTGATCCTGAAAGGGAATGAATGGAAAAAACAGCATGTCGTATCAATGGAGAACTCTGAGAATACTTCCTGGGTCGGTAGAAAATCTTGTTTTGATTCTTGGAACGGTACCAAATCAATTCACAGTTTGGTCGAGTGAATAAATGGATAGAGCCCTAATGGCTCCAATTATAAGGAAACCAAAAGCAACGAGCTCGGTTCATAATTCGAATGATTACCCGATCTAATTAGACGTTAAAAATGGATTAGTGCCTGATGCGGGAAAGGGTTCTCCTGTGAGTGGATCATCGATTCCTTTTTTTTTCATGAATCCTAACTATTAACTATTCTTTCTCTATTATGGAGTGGAGACAAATGTGTAGAAAAAACGGTATACTGATAAAGAGAATTTCTTCCAAAGTCAAAAGAGCGATCGGGTTGCAAAAATAAAGGATTTCTAACCATCTCTTGTAACTATAACGAACACAAACAAATTGGATGGAAAGAGAGAGGATCCGTTCATTGGACTCCCCGTCTCCGGGGTATCTATTCTTTTCTTACTATATACCCTGTTCTGACCGTATCGCACTATGTATCATTTGATAACCCAAGAAATCCCCCGTGCCTTTGTATAATTTCAAATGGAGGAATTACAAGGATATTTAGAAATAGATAGATCTAGGCAACGACACTTCCTATATCCGCTTCTATTTCAGGAGTATATCTACGCACTTGCTCATGATCATGATCGAAATAATAATAGCCCATATGATGTTCAATCGTCGAGATTGAAAGATTCAATGCAATATATTTTAGGAAACGTTAGAATCGATGAATAAAGACTCGTTCAAATGAATATTTGAACTTCAATAATCCTTAGTATCCCGGTATGGTGTCATTTTTAACAACAGGCTTTCACGTAGTATAAGTTCTTCTGGAACAGTTGGAACTAGATGGTTATGTCCTCAGTTGAGGTCTAGAACTAAGAATTGTCCCCTTTTTTATATCATTTTTTGATGATTCATTTCTCATTTATCTGATTTCATGGATCGGAAATGAAAAAAGATTCATTTTTCACTGAACAAAAGAAAATAAATAGGATTTTTTATGTACCACAATTGGATAACTACATCCAAGGAATTTCTATAAATATTTAGATAGTTTGGTATCAAAACTGTATTAATGGTTGGGATCCTCATTGTATACATAATTCGTGTGAGGATTTACCGAACCAATTAGGTATTGGGCTGCACATAAAACAAAAGAGTTTCAATCTCTATTGGAATTCTACGCTATGTACTTTACTTATAAATAAAGTATATTCTATATAAAATAGATTGATCGATCCTACGGTCCAAACATAGGATCTATCGGTAAACTACCGGAATCTTAACTATATAATAATTAATATTAATAGAATGAAGAATCGAATTCTATTCCATTAAAAATGATTAATTAATATCATAAGAATATTCTTATATATTAGAATATAACTCTAACTATATAGAATTTTTATTGAAAATTCGAGTGATTTATATTATCATTCTATTAATTCTTATTATATTTTCTATTAGATTAGAAATTTTATTATTCGAAATTTCTATTTCTTTGATTTCGAATTTTTTTTCTTTAAATGCAAAATATTACATTTGAAATAATTATATATAACTATATCCATATTAGTTATAGCAGATTCTATTAATTCTAAATTCTATTAGATTAGAGCGGATCGGTCCTAAGGAAAGGATAAGATAAGAATGCAATTCAGATCATAATGAGACATTCCTCTGGTTTCATTCGGAAAGGGAGGAGATAGGACGAAAAAAAAAAAGAAGAATGAATATCGACCGTTCCAGTATTCCCAATCGCGCGGGAAAAATGAGAGGGAGAGAGACATGTATATGTGGGATATATCCATCCATATTGAATTGCAGATACATCAATGATAGAATCATTTCCGATTGGACCAAATACTGGCCCACCGATAGAGATGAAAGAAGATGGGTAAGAAATAGGAGCAGACACTTTTTCGATATAGGAATCAGTATCTAATGAATTCAAGGGTTCCAACATAAGAGGGGGGATCCCAATGAGATCTCGGCCTCATAAGGGGG
>MM(Ms147)
TCCGTCGCTTTAGTCCACTCAGCCATCTCTCCCAATTACAAAAGGATAATTCATATGTGACGCGTGAAGTAAAGATTGATAAAAGTCTTTCTTTATCTTTCTTTTCTTTATTCTATATATATACGAATTTTATCAGCAATTGCATTTAGATAAGGATTCGAAACAGATATCTCCAATAGAAAGAGTACCTCTTTGATTTCGTACGAAAGGTTCTTTTATTCCCCCGGCCTGGCCAGTACCTATACCTAGCCAGGCCATTCCTTGTTTTGTTCCAATGAATCATAGATCAAATGATTTATCTGATTTGAAAACGAAAATACTTGTTATTGAAGCAGCAAGAAGGGCTATTTCCATTCCTATGACAGGAGTGTCATTTCTTATTATTCTTTGTTTTTCCTTTTATCGATTGACTTACTTTACTGGAATAAAAAAAAATGGAGCTATGGATTCTTGCACAATTCAACTTATTTTTATGTTCCGACTTCAATGGCTCTTTCGGGCCGGAACTGTCAGTAACGATTCCCCCAGCAAAAGAAAAGATATAACTTGTTATTTAAATGAACCTTCTTCTCCTATTTCATTAAGTCCCCCGTCGGAACACGTCAGCACTCACTCCAATTTTCATGATTCTGATCCTATCTGGATTACGTCTCACTCCCTTGTTCGACAAATGGTCCATTCATATACAATAATCATATTGTACTTTTACACATTTGGATGAAGCAACAGATTCGTCCATACCATTGGTATGGTTTGTAAGACCACGACTGATCCTGAAAGGGAATGAATGGAAAAAACAGCATGTCGTATCAATGGAGAACTCTGAGAATACTTCCTGGGTCGGTAGAAAATCTTGTTTTGATTCTTGGAACGGTACCAAATCAATTCACAGTTTGGTCGAGTGAATAAATGGATAGAGCCCTAATGGCTCCAATTATAAGGAAACCAAAAGCAACGAGCTCGGTTCATAATTCGAATGATTACCCGATCTAATTAGACGTTAAAAATGGATTAGTGCCTGATGCGGGAAAGGGTTCTCCTGTGAGTGGATCATCGATTCCTTTTTTTTTCATGAATCCTAACTATTAACTATTCTTTCTCTATTATGGAGTGGAGACGAATGTGTAGAAAAAACGGTATACTGATAAAGAGAATTTCTTCCAAAGTCAAAAGAGCGATCGGGTTGCAAAAATAAAGGATTTCTAACCATCTCTTGTAACTATAACGAACACAAACAAATTGGATGGAAAGAGAGAGGATCCGTTCATTGGACTCCCCGTCTCCGGGGTATCTATTCTTTTCTTACTATATACCCTGTTCTGACCGTATCGCACTATGTATCATTTGATAACCCAAGAAATCCCCCGTGCCTTTGTATAATTTCAAATGGAGGAATTACAAGGATATTTAGAAATAGATAGATCTAGGCAACGACACTTCCTATATCCGCTTCTATTTCAGGAGTATATCTACGCACTTGCTCATGATCATGATCGAAATAATAATAGCCCATATGATGTTCAATCGTCGAGATTGAAAGATTCAATGCAATATATTTTAGGAAACGTTAGAATCGATGAATAAAGACTCGTTCAAATGAATATTTGAACTTCAATAATCCTTAGTATCCCGGTATGGTGTCATTTTTAACAACAGGCTTTCACGTAGTATAAGTTCTTCTGGAACAGTTGGAACTAGATGGTTATGTCCTCAGTTGAGGTCTAGAACTAAGAATTGTCCCCTTTTTTATATCATTTTTTGATGATTCATTTCTCATTTATCTGATTTCATGGATCGGAAATGAAAAAAGATTCATTTTTCACTGAACAAAAGAAAATAAATAGGATTTTTTATGTACCACAATTGGATAACTACATCCAAGGAATTTCTATAAATATTTAGATAGTTTGGTATCAAAACTGTATTAATGGTTGGGATCCTCATTGTATACATAATTCGTGTGAGGATTTACCGAACCAATTAGGTATTGGGCTGCACATAAAACAAAAGAGTTTCAATCTCTATTGGAATTCTACGCTATGTACTTTACTTATAAATAAAGTATATTCTATATAAAATAGATTGATCGATCCTACGGTCCAAACATAGGATCTATCGGTAAACTACCGGAATCTTAACTATATAATAATTAATATTAATAGAATGAAGAATCGAATTCTATTCCATTAAAAATGATTAATTAATATCATAAGAATATTCTTATATATTAGAATATAACTCTAACTATATAGAATTTTTATTGAAAATTCGAGTGATTTATATTATCATTCTATTAATTCTTATTATATTTTCTATTAGATTAGAAATTTTATTATTCGAAATTTCTATTTCTTTGATTTCGAATTTTTTTTCTTTAAATGCAAAATATTACATTTGAAATAATTATATATAACTATATCCATATTAGTTATAGCAGATTCTATTAATTCTAAATTCTATTAGATTAGAGCGGATCGGTCCTAAGGAAAGGATAAGATAAGAATGCAATTCAGATCATAATGAGACATTCCTCTGGTTTCATTCGGAAAGGGAGGAGATAGGACGAAAAAAAAAAAGAAGAATGAATATCGACCGTTCCAGTATTCCCAATCGCGCGGGAAAAATGAGAGGGAGAGAGACATGTATATGTGGGATATATCCATCCATATTGAATTGCAGATACATCAATGATAGAATCATTTCCGATTGGACCAAATACTGGCCCACCGATAGAGATGAAAGAAGATGGGTAAGAAATAGGAGCAGACACTTTTTCGATATAGGAATCAGTATCTAATGAATTCAAGGGTTCCAACATAAGAGGGGGGATCCCAATGAGATCTCGGCCTCATAAGGGGG
>MM(Ms151)
TCCGTCGCTTTAGTCCACTCAGCCATCTCTCCCAATTACAAAAGGATAATTCATATGTGACGCGTGAAGTAAAGATTGATAAAAGTCTTTCTTTATCTTTCTTTTCTTTATTCTATATATATACGAATTTTATCAGCAATTGCATTTAGATAAGGATTCGAAACAGATATCTCCAATAGAAAGAGTACCTCTTTGATTTCGTACGAAAGGTTCTTTTATTCCCCCGGCCTGGCCAGTACCTATACCTAGCCAGGCCATTCCTTGTTTTGTTCCAATGAATCATAGATCAAATGATTTATCTGATTTGAAAACGAAAATACTTGTTATTGAAGCAGCAAGAAGGGCTATTTCCATTCCTATGACAGGAGTGTCATTTCTTATTATTCTTTGTTTTTCCTTTTATCGATTGACTTACTTTACTGGAATAAAAAAAAATGGAGCTATGGATTCTTGCACAATTCAACTTATTTTTATGTTCCGACTTCAATGGCTCTTTCGGGCCGGAACTGTCAGTAACGATTCCCCCAGCAAAAGAAAAGATATAACTTGTTATTTAAATGAACCTTCTTCTCCTATTTCATTAAGTCCCCCGTCGGAACACGTCAGCACTCACTCCAATTTTCATGATTCTGATCCTATCTGGATTACGTCTCACTCCCTTGTTCGACAAATGGTCCATTCATATACAATAATCATATTGTACTTTTACACATTTGGATGAAGCAACAGATTCGTCCATACCATTGGTATGGTTTGTAAGACCACGACTGATCCTGAAAGGGAATGAATGGAAAAAACAGCATGTCGTATCAATGGAGAACTCTGAGAATACTTCCTGGGTCGGTAGAAAATCTTGTTTTGATTCTTGGAACGGTACCAAATCAATTCACAGTTTGGTCGAGTGAATAAATGGATAGAGCCCTAATGGCTCCAATTATAAGGAAACCAAAAGCAACGAGCTCGGTTCATAATTCGAATGATTACCCGATCTAATTAGACGTTAAAAATGGATTAGTGCCTGATGCGGGAAAGGGTTCTCCTGTGAGTGGATCATCGATTCCTTTTTTTTTCATGAATCCTAACTATTAACTATTCTTTCTCTATTATGGAGTGGAGACAAATGTGTAGAAAAAACGGTATACTGATAAAGAGAATTTCTTCCAAAGTCAAAAGAGCGATCGGGTTGCAAAAATAAAGGATTTCTAACCATCTCTTGTAACTATAACGAACACAAACAAATTGGATGGAAAGAGAGAGGATCCGTTCATTGGACTCCCCGTCTCCGGGGTATCTATTCTTTTCTTACTATATACCCTGTTCTGACCGTATCGCACTATGTATCATTTGATAACCCAAGAAATCCCCCGTGCCTTTGTATAATTTCAAATGGAGGAATTACAAGGATATTTAGAAATAGATAGATCTAGGCAACGACACTTCCTATATCCGCTTCTATTTCAGGAGTATATCTACGCACTTGCTCATGATCATGATCGAAATAATAATAGCCCATATGATGTTCAATCGTCGAGATTGAAAGATTCAATGCAATATATTTTAGGAAACGTTAGAATCGATGAATAAAGACTCGTTCAAATGAATATTTGAACTTCAATAATCCTTAGTATCCCGGTATGGTGTCATTTTTAACAACAGGCTTTCACGTAGTATAAGTTCTTCTGGAACAGTTGGAACTAGATGGTTATGTCCTCAGTTGAGGTCTAGAACTAAGAATTGTCCCCTTTTTTATATCATTTTTTGATGATTCATTTCTCATTTATCTGATTTCATGGATCGGAAATGAAAAAAGATTCATTTTTCACTGAACAAAAGAAAATAAATAGGATTTTTTATGTACCACAATTGGATAACTACATCCAAGGAATTTCTATAAATATTTAGATAGTTTGGTATCAAAACTGTATTAATGGTTGGGATCCTCATTGTATACATAATTCGTGTGAGGATTTACCGAACCAATTAGGTATTGGGCTGCACATAAAACAAAAGAGTTTCAATCTCTATTGGAATTCTACGCTATGTACTTTACTTATAAATAAAGTATATTCTATATAAAATAGATTGATCGATCCTACGGTCCAAACATAGGATCTATCGGTAAACTACCGGAATCTTAACTATATAATAATTAATATTAATAGAATGAAGAATCGAATTCTATTCCATTAAAAATGATTAATTAATATCATAAGAATATTCTTATATATTAGAATATAACTCTAACTATATAGAATTTTTATTGAAAATTCGAGTGATTTATATTATCATTCTATTAATTCTTATTATATTTTCTATTAGATTAGAAATTTTATTATTCGAAATTTCTATTTCTTTGATTTCGAATTTTTTTTCTTTAAATGCAAAATATTACATTTGAAATAATTATATATAACTATATCCATATTAGTTATAGCAGATTCTATTAATTCTAAATTCTATTAGATTAGAGCGGATCGGTCCTAAGGAAAGGATAAGATAAGAATGCAATTCAGATCATAATGAGACATTCCTCTGGTTTCATTCGGAAAGGGAGGAGATAGGACGAAAAAAAAAAAGAAGAATGAATATCGACCGTTCCAGTATTCCCAATCGCGCGGGAAAAATGAGAGGGAGAGAGACATGTATATGTGGGATATATCCATCCATATTGAATTGCAGATACATCAATGATAGAATCATTTCCGATTGGACCAAATACTGGCCCACCGATAGAGATGAAAGAAGATGGGTAAGAAATAGGAGCAGACACTTTTTCGATATAGGAATCAGTATCTAATGAATTCAAGGGTTCCAACATAAGAGGGGGGATCCCAATGAGATCTCGGCCTCATAAGGGGG
>MM(Ms158)
TCCGTCGCTTTAGTCCACTCAGCCATCTCTCCCAATTACAAAAGGATAATTCATATGTGACGCGTGAAGTAAAGATTGATAAAAGTCTTTCTTTATCTTTCTTTTCTTTATTCTATATATATACGAATTTTATCAGCAATTGCATTTAGATAAGGATTCGAAACAGATATCTCCAATAGAAAGAGTACCTCTTTGATTTCGTACGAAAGGTTCTTTTATTCCCCCGGCCTGGCCAGTACCTATACCTAGCCAGGCCATTCCTTGTTTTGTTCCAATGAATCATAGATCAAATGATTTATCTGATTTGAAAACGAAAATACTTGTTATTGAAGCAGCAAGAAGGGCTATTTCCATTCCTATGACAGGAGTGTCATTTCTTATTATTCTTTGTTTTTCCTTTTATCGATTGACTTACTTTACTGGAATAAAAAAAAATGGAGCTATGGATTCTTGCACAATTCAACTTATTTTTATGTTCCGACATCAATGGCTCTTTCGGGCCGGAACTGTCAGTAACGATTCCCCCAGCAAAAGAAAAGATATAACTTGTTATTTAAATGAACCTTCTTCTCCTATTTCATTAAGTCCCCCGTCGGAACACGTCAGCACTCACTCCAATTTTCATGATTCTGATCCTATCTGGATTACGTCTCACTCCCTTGTTCGACAAATGGTCCATTCATATACAATAATCATATTGTACTTTTACACATTTGGATGAAGCAACAGATTCGTCCATACCATTGGTATGGTTTGTAAGACCACGACTGATCCTGAAAGGGAATGAATGGAAAAAACAGCATGTCGTATCAATGGAGAACTCTGAGAATACTTCCTGGGTCGGTAGAAAATCTTGTTTTGATTCTTGGAACGGTACCAAATCAATTCACAGTTTGGTCGAGTGAATAAATGGATAGAGCCCTAATGGCTCCAATTATAAGGAAACCAAAAGCAACGAGCTCGGTTCATAATTCGAATGATTACCCGATCTAATTAGACGTTAAAAATGGATTAGTGCCTGATGCGGGAAAGGGTTCTCCTGTGAGTGGATCATCGATTCCTTTTTTTTTCATGAATCCTAACTATTAACTATTCTTTCTCTATTATGGAGTGGAGACAAATGTGTAGAAAAAACGGTATACTGATAAAGAGAATTTCTTCCAAAGTCAAAAGAGCGATCGGGTTGCAAAAATAAAGGATTTCTAACCATCTCTTGTAACTATAACGAACACAAACAAATTGGATGGAAAGAGAGAGGATCCGTTCATTGGACTCCCCGTCTCCGGGGTATCTATTCTTTTCTTACTATATACCCTGTTCTGACCGTATCGCACTATGTATCATTTGATAACCCAAGAAATCCCCCGTGCCTTTGTATAATTTCAAATGGAGGAATTACAAGGATATTTAGAAATAGATAGATCTAGGCAACGACACTTCCTATATCCGCTTCTATTTCAGGAGTATATCTACGCACTTGCTCATGATCATGATCGAAATAATAATAGCCCATATGATGTTCAATCGTCGAGATTGAAAGATTCAATGCAATATATTTTAGGAAACGTTAGAATCGATGAATAAAGACTCGTTCAAATGAATATTTGAACTTCAATAATCCTTAGTATCCCGGTATGGTGTCATTTTTAACAACAGGCTTTCACGTAGTATAAGTTCTTCTGGAACAGTTGGAACTAGATGGTTATGTCCTCAGTTGAGGTCTAGAACTAAGAATTGTCCCCTTTTTTATATCATTTTTTGATGATTCATTTCTCATTTATCTGATTTCATGGATCGGAAATGAAAAAAGATTCATTTTTCACTGAACAAAAGAAAATAAATAGGATTTTTTATGTACCACAATTGGATAACTACATCCAAGGAATTTCTATAAATATTTAGATAGTTTGGTATCAAAACTGTATTAATGGTTGGGATCCTCATTGTATACATAATTCGTGTGAGGATTTACCGAACCAATTAGGTATTGGGCTGCACATAAAACAAAAGAGTTTCAATCTCTATTGGAATTCTACGCTATGTACTTTACTTATAAATAAAGTATATTCTATATAAAATAGATTGATCGATCCTACGGTCCAAACATAGGATCTATCGGTAAACTACCGGAATCTTAACTATATAATAATTAATATTAATAGAATGAAGAATCGAATTCTATTCCATTAAAAATGATTAATTAATATCATAAGAATATTCTTATATATTAGAATATAACTCTAACTATATAGAATTTTTATTGAAAATTCGAGTGATTTATATTATCATTCTATTAATTCTTATTATATTTTCTATTAGATTAGAAATTTTATTATTCGAAATTTCTATTTCTTTGATTTCGAATTTTTTTTCTTTAAATGCAAAATATTACATTTGAAATAATTATATATAACTATATCCATATTAGTTATAGCAGATTCTATTAATTCTAAATTCTATTAGATTAGAGCGGATCGGTCCTAAGGAAAGGATAAGATAAGAATGCAATTCAGATCATAATGAGACATTCCTCTGGTTTCATTCGGAAAGGGAGGAGATAGGACGAAAAAAAAAAAGAAGAATGAATATCGACCGTTCCAGTATTCCCAATCGCGCGGGAAAAATGAGAGGGAGAGAGACATGTATATGTGGGATATATCCATCCATATTGAATTGCAGATACATCAATGATAGAATCATTTCCGATTGGACCAAATACTGGCCCACCGATAGAGATGAAAGAAGATGGGTAAGAAATAGGAGCAGACACTTTTTCGATATAGGAATCAGTATCTAATGAATTCAAGGGTTCCAACATAAGAGGGGGGATCCCAATGAGATCTCGGCCTCATAAGGGGG
>MM(Ms162)
TCCGTCGCTTTAGTCCACTCAGCCATCTCTCCCAATTACAAAAGGATAATTCATATGTGACGCGTGAAGTAAAGATTGATAAAAGTCTTTCTTTATCTTTCTTTTCTTTATTCTATATATATACGAATTTTATCAGCAATTGCATTTAGATAAGGATTCGAAACAGATATCTCCAATAGAAAGAGTACCTCTTTGATTTCGTACGAAAGGTTCTTTTATTCCCCCGGCCTGGCCAGTACCTATACCTAGCCAGGCCATTCCTTGTTTTGTTCCAATGAATCATAGATCAAATGATTTATCTGATTTGAAAACGAAAATACTTGTTATTGAAGCAGCAAGAAGGGCTATTTCCATTCCTATGACAGGAGTGTCATTTCTTATTATTCTTTGTTTTTCCTTTTATCGATTGACTTACTTTACTGGAATAAAAAAAAATGGAGCTATGGATTCTTGCACAATTCAACTTATTTTTATGTTCCGACTTCAATGGCTCTTTCGGGCCGGAACTGTCAGTAACGATTCCCCCAGCAAAAGAAAAGATATAACTTGTTATTTAAATGAACCTTCTTCTCCTATTTCATTAAGTCCCCCGTCGGAACACGTCAGCACTCACTCCAATTTTCATGATTCTGATCCTATCTGGATTACGTCTCACTCCCTTGTTCGACAAATGGTCCATTCATATACAATAATCATATTGTACTTTTACACATTTGGATGAAGCAACAGATTCGTCCATACCATTGGTATGGTTTGTAAGACCACGACTGATCCTGAAAGGGAATGAATGGAAAAAACAGCATGTCGTATCAATGGAGAACTCTGAGAATACTTCCTGGGTCGGTAGAAAATCTTGTTTTGATTCTTGGAACGGTACCAAATCAATTCACAGTTTGGTCGAGTGAATAAATGGATAGAGCCCTAATGGCTCCAATTATAAGGAAACCAAAAGCAACGAGCTCGGTTCATAATTCGAATGATTACCCGATCTAATTAGACGTTAAAAATGGATTAGTGCCTGATGCGGGAAAGGGTTCTCCTGTGAGTGGATCATCGATTCCTTTTTTTTTCATGAATCCTAACTATTAACTATTCTTTCTCTATTATGGAGTGGAGACGAATGTGTAGAAGAAACGGTATACTGATAAAGAGAATTTCTTCCAAAGTCAAAAGAGCGATCGGGTTGCAAAAATAAAGGATTTCTAACCATCTCTTGTAACTATAACGAACACAAACAAATTGGATGGAAAGAGAGAGGATCCGTTCATTGGACTCCCCGTCTCCGGGGTATCTATTCTTTTCTTACTATATACCCTGTTCTGACCGTATCGCACTATGTATCATTTGATAACCCAAGAAATCCCCCGTGCCTTTGTATAATTTCAAATGGAGGAATTACAAGGATATTTAGAAATAGATAGATCTAGGCAACGACACTTCCTATATCCGCTTCTATTTCAGGAGTATATCTACGCACTTGCTCATGATCATGATCGAAATAATAATAGCCCATATGATGTTCAATCGTCGAGATTGAAAGATTCAATGCAATATATTTTAGGAAACGTTAGAATCGATGAATAAAGACTCGTTCAAATGAATATTTGAACTTCAATAATCCTTAGTATCCCGGTATGGTGTCATTTTTAACAACAGGCTTTCACGTAGTATAAGTTCTTCTGGAACAGTTGGAACTAGATGGTTATGTCCTCAGTTGAGGTCTAGAACTAAGAATTGTCCCCTTTTTTATATCATTTTTTGATGATTCATTTCTCATTTATCTGATTTCATGGATCGGAAATGAAAAAAGATTCATTTTTCACTGAACAAAAGAAAATAAATAGGATTTTTTATGTACCACAATTGGATAACTACATCCAAGGAATTTCTATAAATATTTAGATAGTTTGGTATCAAAACTGTATTAATGGTTGGGATCCTCATTGTATACATAATTCGTGTGAGGATTTACCGAACCAATTAGGTATTGGGCTGCACATAAAACAAAAGAGTTTCAATCTCTATTGGAATTCTACGCTATGTACTTTACTTATAAATAAAGTATATTCTATATAAAATAGATTGATCGATCCTACGGTCCAAACATAGGATCTATCGGTAAACTACCGGAATCTTAACTATATAATAATTAATATTAATAGAATGAAGAATCGAATTCTATTCCATTAAAAATGATTAATTAATATCATAAGAATATTCTTATATATTAGAATATAACTCTAACTATATAGAATTTTTATTGAAAATTCGAGTGATTTATATTATCATTCTATTAATTCTTATTATATTTTCTATTAGATTAGAAATTTTATTATTCGAAATTTCTATTTCTTTGATTTCGAATTTTTTTTCTTTAAATGCAAAATATTACATTTGAAATAATTATATATAACTATATCCATATTAGTTATAGCAGATTCTATTAATTCTAAATTCTATTAGATTAGAGCGGATCGGTCCTAAGGAAAGGATAAGATAAGAATGCAATTCAGATCATAATGAGACATTCCTCTGGTTTCATTCGGAAAGGGAGGAGATAGGACGAAAAAAAAAAAGAAGAATGAATATCGACCGTTCCAGTATTCCCAATCGCGCGGGAAAAATGAGAGGGAGAGAGACATGTATATGTGGGATATATCCATCCATATTGAATTGCAGATACATCAATGATAGAATCATTTCCGATTGGACCAAATACTGGCCCACCGATAGAGATGAAAGAAGATGGGTAAGAAATAGGAGCAGACACTTTTTCGATATAGGAATCAGTATCTAATGAATTCAAGGGTTCCAACATAAGAGGGGGGATCCCAATGAGATCTCGGCCTCATAAGGGGG
>MM(Ms166)
TCCGTCGCTTTAGTCCACTCAGCCATCTCTCCCAATTACAAAAGGATAATTCATATGTGACGCGTGAAGTAAAGATTGATAAAAGTCTTTCTTTATCTTTCTTTTCTTTATTCTATATATATACGAATTTTATCAGCAATTGCATTTAGATAAGGATTCGAAACAGATATCTCCAATAGAAAGAGTACCTCTTTGATTTCGTACGAAAGGTTCTTTTATTCCCCCGGCCTGGCCAGTACCTATACCTAGCCAGGCCATTCCTTGTTTTGTTCCAATGAATCATAGATCAAATGATTTATCTGATTTGAAAACGAAAATACTTGTTATTGAAGCAGCAAGAAGGGCTATTTCCATTCCTATGACAGGAGTGTCATTTCTTATTATTCTTTGTTTTTCCTTTTATCGATTGACTTACTTTACTGGAATAAAAAAAAATGGAGCTATGGATTCTTGCACAATTCAACTTATTTTTATGTTCCGACTTCAATGGCTCTTTCGGGCCGGAACTGTCAGTAACGATTCCCCCAGCAAAAGAAAAGATATAACTTGTTATTTAAATGAACCTTCTTCTCCTATTTCATTAAGTCCCCCGTCGGAACACGTCAGCACTCACTCCAATTTTCATGATTCTGATCCTATCTTGATTACGTCTCACTCCCTTGTTCGACAAATGGTCCATTCATATACAATAATCATATTGTACTTTTACACATTTGGATGAAGCAACAGATTCGTCCATACCATTGGTATGGTTTGTAAGACCACGACTGATCCTGAAAGGGAATGAATGGAAAAAACAGCATGTCGTATCAATGGAGAACTCTGAGAATACTTCCTGGGTCGGTAGAAAATCTTGTTTTGATTCTTGGAACGGTACCAAATCAATTCACAGTTTGGTCGAGTGAATAAATGGATAGAGCCCTAATGGCTCCAATTATAAGGAAACCAAAAGCAACGAGCTCGGTTCATAATTCGAATGATTACCCGATCTAATTAGACGTTAAAAATGGATTAGTGCCTGATGCGGGAAAGGGTTCTCCTGTGAGTGGATCATCGATTCCTTTTTTTTTCATGAATCCTAACTATTAACTATTCTTTCTCTATTATGGAGTGGAGACGAATGTGTAGAAGAAACGGTATACTGATAAAGAGAATTTCTTCCAAAGTCAAAAGAGCGATCGGGTTGCAAAAATAAAGGATTTCTAACCATCTCTTGTAACTATAACGAACACAAACAAATTGGATGGAAAGAGAGAGGATCCGTTCATTGGACTCCCCGTCTCCGGGGTATCTATTCTTTTCTTACTATATACCCTGTTCTGACCGTATCGCACTATGTATCATTTGATAACCCAAGAAATCCCCCGTGCCTTTGTATAATTTCAAATGGAGGAATTACAAGGATATTTAGAAATAGATAGATCTAGGCAACGACACTTCCTATATCCGCTTCTATTTCAGGAGTATATCTACGCACTTGCTCATGATCATGATCGAAATAATAATAGCCCATATGATGTTCAATCGTCGAGATTGAAAGATTCAATGCAATATATTTTAGGAAACGTTAGAATCGATGAATAAAGACTCGTTCAAATGAATATTTGAACTTCAATAATCCTTAGTATCCCGGTATGGTGTCATTTTTAACAACAGGCTTTCACGTAGTATAAGTTCTTCTGGAACAGTTGGAACTAGATGGTTATGTCCTCAGTTGAGGTCTAGAACTAAGAATTGTCCCCTTTTTTATATCATTTTTTGATGATTCATTTCTCATTTATCTGATTTCATGGATCGGAAATGAAAAAAGATTCATTTTTCACTGAACAAAAGAAAATAAATAGGATTTTTTATGTACCACAATTGGATAACTACATCCAAGGAATTTCTATAAATATTTAGATAGTTTGGTATCAAAACTGTATTAATGGTTGGGATCCTCATTGTATACATAATTCGTGTGAGGATTTACCGAACCAATTAGGTATTGGGCTGCACATAAAACAAAAGAGTTTCAATCTCTATTGGAATTCTACGCTATGTACTTTACTTATAAATAAAGTATATTCTATATAAAATAGATTGATCGATCCTACGGTCCAAACATAGGATCTATCGGTAAACTACCGGAATCTTAACTATATAATAATTAATATTAATAGAATGAAGAATCGAATTCTATTCCATTAAAAATGATTAATTAATATCATAAGAATATTCTTATATATTAGAATATAACTCTAACTATATAGAATTTTTATTGAAAATTCGAGTGATTTATATTATCATTCTATTAATTCTTATTATATTTTCTATTAGATTAGAAATTTTATTATTCGAAATTTCTATTTCTTTGATTTCGAATTTTTTTTCTTTAAATGCAAAATATTACATTTGAAATAATTATATATAACTATATCCATATTAGTTATAGCAGATTCTATTAATTCTAAATTCTATTAGATTAGAGCGGATCGGTCCTAAGGAAAGGATAAGATAAGAATGCAATTCAGATCATAATGAGACATTCCTCTGGTTTCATTCGGAAAGGGAGGAGATAGGACGAAAAAAAAAAAGAAGAATGAATATCGACCGTTCCAGTATTCCCAATCGCGCGGGAAAAATGAGAGGGAGAGAGACATGTATATGTGGGATATATCCATCCATATTGAATTGCAGATACATCAATGATAGAATCATTTCCGATTGGACCAAATACTGGCCCACCGATAGAGATGAAAGAAGATGGGTAAGAAATAGGAGCAGACACTTTTTCGATATAGGAATCAGTATCTAATGAATTCAAGGGTTCCAACATAAGAGGGGGGATCCCAATGAGATCTCGGCCTCATAAGGGGG
>MO(Ms21)
TCCGTCGCTTTAGTCCACTCAGCCATCTCTCCCAATTACAAAAGGATAATTCATATGTGACGCGTGAAGTAAAGATTGATAAAAGTCTTTCTTTATCTTTCTTTTCTTTATTCTATATATATACGAATTTTATCAGCAATTGCATTTAGATAAGGATTCGAAACAGATATCTCCAATAGAAAGAGTACCTCTTTGATTTCGTACGAAAGGTTCTTTTATTCCCCCGGCCTGGCCAGTACCTATACCTAGCCAGGCCATTCCTTGTTTTGTTCCAATGAATCATAGATCAAATGATTTATCTGATTTGAAAACGAAAATACTTGTTATTGAAGCAGCAAGAAGGGCTATTTCCATTCCTATGACAGGAGTGTCATTTCTTATTATTCTTTGTTTTTCCTTTTATCGATTGACTTACTTTACTGGAATAAAAAAAAATGGAGCTATGGATTCTTGCACAATTCAACTTATTTTTATGTTCCGACTTCAATGGCTCTTTCGGGCCGGAACTGTCAGTAACGATTCCCCCAGCAAAAGAAAAGATATAACTTGTTATTTAAATGAACCTTCTTCTCCTATTTCATTAAGTCCCCCGTCGGAACACGTCAGCACTCACTCCAATTTTCATGATTCTGATCCTATCTGGATTACGTCTCACTCCCTTGTTCGACAAATGGTCCATTCATATACAATAATCATATTGTACTTTTACACATTTGGATGAAGCAACAGATTCGTCCATACCATTGGTATGGTTTGTAAGACCACGACTGATCCTGAAAGGGAATGAATGGAAAAAACAGCATGTCGTATCAATGGAGAACTCTGAGAATACTTCCTGGGTCGGTAGAAAATCTTGTTTTGATTCTTGGAACGGTACCAAATCAATTCACAGTTTGGTCGAGTGAATAAATGGATAGAGCCCTAATGGCTCCAATTATAAGGAAACCAAAAGCAACGAGCTCGGTTCATAATTCGAATGATTACCCGATCTAATTAGACGTTAAAAATGGATTAGTGCCTGATGCGGGAAAGGGTTCTCCTGTGAGTGGATCATCGATTCCTTTTTTTTTCATGAATCCTAACTATTAACTATTCTTTCTCTATTATGGAGTGGAGACGAATGTGTAGAAAAAACGGTATACTGATAAAGAGAATTTCTTCCAAAGTCAAAAGAGCGATCGGGTTGCAAAAATAAAGGATTTCTAACCATCTCTTGTAACTATAACGAACACAAACAAATTGGATGGAAAGAGAGAGGATCCGTTCATTGGACTCCCCGTCTCCGGGGTATCTATTCTTTTCTTACTATATACCCTGTTCTGACCGTATCGCACTATGTATCATTTGATAACCCAAGAAATCCCCCGTGCCTTTGTATAATTTCAAATGGAGGAATTACAAGGATATTTAGAAATAGATAGATCTAGGCAACGACACTTCCTATATCCGCTTCTATTTCAGGAGTATATCTACGCACTTGCTCATGATCATGATCGAAATAATAATAGCCCATATGATGTTCAATCGTCGAGATTGAAAGATTCAATGCAATATATTTTAGGAAACGTTAGAATCGATGAATAAAGACTCGTTCAAATGAATATTTGAACTTCAATAATCCTTAGTATCCCGGTATGGTGTCATTTTTAACAACAGGCTTTCACGTAGTATAAGTTCTTCTGGAACAGTTGGAACTAGATGGTTATGTCCTCAGTTGAGGTCTAGAACTAAGAATTGTCCCCTTTTTTATATCATTTTTTGATGATTCATTTCTCATTTATCTGATTTCATGGATCGGAAATGAAAAAAGATTCATTTTTCACTGAACAAAAGAAAATAAATAGGATTTTTTATGTACCACAATTGGATAACTACATCCAAGGAATTTCTATAAATATTTAGATAGTTTGGTATCAAAACTGTATTAATGGTTGGGATCCTCATTGTATACATAATTCGTGTGAGGATTTACCGAACCAATTAGGTATTGGGCTGCACATAAAACAAAAGAGTTTCAATCTCTATTGGAATTCTACGCTATGTACTTTACTTATAAATAAAGTATATTCTATATAAAATAGATTGATCGATCCTACGGTCCAAACATAGGATCTATCGGTAAACTACCGGAATCTTAACTATATAATAATTAATATTAATAGAATGAAGAATCGAATTCTATTCCATTAAAAATGATTAATTAATATCATAAGAATATTCTTATATATTAGAATATAACTCTAACTATATAGAATTTTTATTGAAAATTCGAGTGATTTATATTATCATTCTATTAATTCTTATTATATTTTCTATTAGATTAGAAATTTTATTATTCGAAATTTCTATTTCTTTGATTTCGAATTTTTTTTCTTTAAATGCAAAATATTACATTTGAAATAATTATATATAACTATATCCATATTAGTTATAGCAGATTCTATTAATTCTAAATTCTATTAGATTAGAGCGGATCGGTCCTAAGGAAAGGATAAGATAAGAATGCAATTCAGATCATAATGAGACATTCCTCTGGTTTCATTCGGAAAGGGAGGAGATAGGACGAAAAAAAAAAAGAAGAATGAATATCGACCGTTCCAGTATTCCCAATCGCGCGGGAAAAATGAGAGGGAGAGAGACATGTATATGTGGGATATATCCATCCATATTGAATTGCAGATACATCAATGATAGAATCATTTCCGATTGGACCAAATACTGGCCCACCGATAGAGATGAAAGAAGATGGGTAAGAAATAGGAGCAGACACTTTTTCGATATAGGAATCAGTATCTAATGAATTCAAGGGTTCCAACATAAGAGGGGGGATCCCAATGAGATCTCGGCCTCATAAGGGGG
>MO(Ms24)
TCCGTCGCTTTAGTCCACTCAGCCATCTCTCCCAATTACAAAAGGATAATTCATATGTGACGCGTGAAGTAAAGATTGATAAAAGTCTTTCTTTATCTTTCTTTTCTTTATTCTATATATATACGAATTTTATCAGCAATTGCATTTAGATAAGGATTCGAAACAGATATCTCCAATAGAAAGAGTACCTCTTTGATTTCGTACGAAAGGTTCTTTTATTCCCCCGGCCTGGCCAGTACCTATACCTAGCCAGGCCATTCCTTGTTTTGTTCCAATGAATCATAGATCAAATGATTTATCTGATTTGAAAACGAAAATACTTGTTATTGAAGCAGCAAGAAGGGCTATTTCCATTCCTATGACAGGAGTGTCATTTCTTATTATTCTTTGTTTTTCCTTTTATCGATTGACTTACTTTACTGGAATAAAAAAAAATGGAGCTATGGATTCTTGCACAATTCAACTTATTTTTATGTTCCGACTTCAATGGCTCTTTCGGGCCGGAACTGTCAGTAACGATTCCCCCAGCAAAAGAAAAGATATAACTTGTTATTTAAATGAACCTTCTTCTCCTATTTCATTAAGTCCCCCGTCGGAACACGTCAGCACTCACTCCAATTTTCATGATTCTGATCCTATCTTGATTACGTCTCACTCCCTTGTTCGACAAATGGTCCATTCATATACAATAATCATATTGTACTTTTACACATTTGGATGAAGCAACAGATTCGTCCATACCATTGGTATGGTTTGTAAGACCACGACTGATCCTGAAAGGGAATGAATGGAAAAAACAGCATGTCGTATCAATGGAGAACTCTGAGAATACTTCCTGGGTCGGTAGAAAATCTTGTTTTGATTCTTGGAACGGTACCAAATCAATTCACAGTTTGGTCGAGTGAATAAATGGATAGAGCCCTAATGGCTCCAATTATAAGGAAACCAAAAGCAACGAGCTCGGTTCATAATTCGAATGATTACCCGATCTAATTAGACGTTAAAAATGGATTAGTGCCTGATGCGGGAAAGGGTTCTCCTGTGAGTGGATCATCGATTCCTTTTTTTTTCATGAATCCTAACTATTAACTATTCTTTCTCTATTATGGAGTGGAGACGAATGTGTAGAAGAAACGGTATACTGATAAAGAGAATTTCTTCCAAAGTCAAAAGAGCGATCGGGTTGCAAAAATAAAGGATTTCTAACCATCTCTTGTAACTATAACGAACACAAACAAATTGGATGGAAAGAGAGAGGATCCGTTCATTGGACTCCCCGTCTCCGGGGTATCTATTCTTTTCTTACTATATACCCTGTTCTGACCGTATCGCACTATGTATCATTTGATAACCCAAGAAATCCCCCGTGCCTTTGTATAATTTCAAATGGAGGAATTACAAGGATATTTAGAAATAGATAGATCTAGGCAACGACACTTCCTATATCCGCTTCTATTTCAGGAGTATATCTACGCACTTGCTCATGATCATGATCGAAATAATAATAGCCCATATGATGTTCAATCGTCGAGATTGAAAGATTCAATGCAATATATTTTAGGAAACGTTAGAATCGATGAATAAAGACTCGTTCAAATGAATATTTGAACTTCAATAATCCTTAGTATCCCGGTATGGTGTCATTTTTAACAACAGGCTTTCACGTAGTATAAGTTCTTCTGGAACAGTTGGAACTAGATGGTTATGTCCTCAGTTGAGGTCTAGAACTAAGAATTGTCCCCTTTTTTATATCATTTTTTGATGATTCATTTCTCATTTATCTGATTTCATGGATCGGAAATGAAAAAAGATTCATTTTTCACTGAACAAAAGAAAATAAATAGGATTTTTTATGTACCACAATTGGATAACTACATCCAAGGAATTTCTATAAATATTTAGATAGTTTGGTATCAAAACTGTATTAATGGTTGGGATCCTCATTGTATACATAATTCGTGTGAGGATTTACCGAACCAATTAGGTATTGGGCTGCACATAAAACAAAAGAGTTTCAATCTCTATTGGAATTCTACGCTATGTACTTTACTTATAAATAAAGTATATTCTATATAAAATAGATTGATCGATCCTACGGTCCAAACATAGGATCTATCGGTAAACTACCGGAATCTTAACTATATAATAATTAATATTAATAGAATGAAGAATCGAATTCTATTCCATTAAAAATGATTAATTAATATCATAAGAATATTCTTATATATTAGAATATAACTCTAACTATATAGAATTTTTATTGAAAATTCGAGTGATTTATATTATCATTCTATTAATTCTTATTATATTTTCTATTAGATTAGAAATTTTATTATTCGAAATTTCTATTTCTTTGATTTCGAATTTTTTTTCTTTAAATGCAAAATATTACATTTGAAATAATTATATATAACTATATCCATATTAGTTATAGCAGATTCTATTAATTCTAAATTCTATTAGATTAGAGCGGATCGGTCCTAAGGAAAGGATAAGATAAGAATGCAATTCAGATCATAATGAGACATTCCTCTGGTTTCATTCGGAAAGGGAGGAGATAGGACGAAAAAAAAAAAGAAGAATGAATATCGACCGTTCCAGTATTCCCAATCGCGCGGGAAAAATGAGAGGGAGAGAGACATGTATATGTGGGATATATCCATCCATATTGAATTGCAGATACATCAATGATAGAATCATTTCCGATTGGACCAAATACTGGCCCACCGATAGAGATGAAAGAAGATGGGTAAGAAATAGGAGCAGACACTTTTTCGATATAGGAATCAGTATCTAATGAATTCAAGGGTTCCAACATAAGAGGGGGGATCCCAATGAGATCTCGGCCTCATAAGGGGG
>MO(Ms27)
TCCGTCGCTTTAGTCCACTCAGCCATCTCTCCCAATTACAAAAGGATAATTCATATGTGACGCGTGAAGTAAAGATTGATAAAAGTCTTTCTTTATCTTTCTTTTCTTTATTCTATATATATACGAATTTTATCAGCAATTGCATTTAGATAAGGATTCGAAACAGATATCTCCAATAGAAAGAGTACCTCTTTGATTTCGTACGAAAGGTTCTTTTATTCCCCCGGCCTGGCCAGTACCTATACCTAGCCAGGCCATTCCTTGTTTTGTTCCAATGAATCATAGATCAAATGATTTATCTGATTTGAAAACGAAAATACTTGTTATTGAAGCAGCAAGAAGGGCTATTTCCATTCCTATGACAGGAGTGTCATTTCTTATTATTCTTTGTTTTTCCTTTTATCGATTGACTTACTTTACTGGAATAAAAAAAAATGGAGCTATGGATTCTTGCACAATTCAACTTATTTTTATGTTCCGACTTCAATGGCTCTTTCGGGCCGGAACTGTCAGTAACGATTCCCCCAGCAAAAGAAAAGATATAACTTGTTATTTAAATGAACCTTCTTCTCCTATTTCATTAAGTCCCCCGTCGGAACACGTCAGCACTCACTCCAATTTTCATGATTCTGATCCTATCTGGATTACGTCTCACTCCCTTGTTCGACAAATGGTCCATTCATATACAATAATCATATTGTACTTTTACACATTTGGATGAAGCAACAGATTCGTCCATACCATTGGTATGGTTTGTAAGACCACGACTGATCCTGAAAGGGAATGAATGGAAAAAACAGCATGTCGTATCAATGGAGAACTCTGAGAATACTTCCTGGGTCGGTAGAAAATCTTGTTTTGATTCTTGGAACGGTACCAAATCAATTCACAGTTTGGTCGAGTGAATAAATGGATAGAGCCCTAATGGCTCCAATTATAAGGAAACCAAAAGCAACGAGCTCGGTTCATAATTCGAATGATTACCCGATCTAATTAGACGTTAAAAATGGATTAGTGCCTGATGCGGGAAAGGGTTCTCCTGTGAGTGGATCATCGATTCCTTTTTTTTTCATGAATCCTAACTATTAACTATTCTTTCTCTATTATGGAGTGGAGACGAATGTGTAGAAAAAACGGTATACTGATAAAGAGAATTTCTTCCAAAGTCAAAAGAGCGATCGGGTTGCAAAAATAAAGGATTTCTAACCATCTCTTGTAACTATAACGAACACAAACAAATTGGATGGAAAGAGAGAGGATCCGTTCATTGGACTCCCCGTCTCCGGGGTATCTATTCTTTTCTTACTATATACCCTGTTCTGACCGTATCGCACTATGTATCATTTGATAACCCAAGAAATCCCCCGTGCCTTTGTATAATTTCAAATGGAGGAATTACAAGGATATTTAGAAATAGATAGATCTAGGCAACGACACTTCCTATATCCGCTTCTATTTCAGGAGTATATCTACGCACTTGCTCATGATCATGATCGAAATAATAATAGCCCATATGATGTTCAATCGTCGAGATTGAAAGATTCAATGCAATATATTTTAGGAAACGTTAGAATCGATGAATAAAGACTCGTTCAAATGAATATTTGAACTTCAATAATCCTTAGTATCCCGGTATGGTGTCATTTTTAACAACAGGCTTTCACGTAGTATAAGTTCTTCTGGAACAGTTGGAACTAGATGGTTATGTCCTCAGTTGAGGTCTAGAACTAAGAATTGTCCCCTTTTTTATATCATTTTTTGATGATTCATTTCTCATTTATCTGATTTCATGGATCGGAAATGAAAAAAGATTCATTTTTCACTGAACAAAAGAAAATAAATAGGATTTTTTATGTACCACAATTGGATAACTACATCCAAGGAATTTCTATAAATATTTAGATAGTTTGGTATCAAAACTGTATTAATGGTTGGGATCCTCATTGTATACATAATTCGTGTGAGGATTTACCGAACCAATTAGGTATTGGGCTGCACATAAAACAAAAGAGTTTCAATCTCTATTGGAATTCTACGCTATGTACTTTACTTATAAATAAAGTATATTCTATATAAAATAGATTGATCGATCCTACGGTCCAAACATAGGATCTATCGGTAAACTACCGGAATCTTAACTATATAATAATTAATATTAATAGAATGAAGAATCGAATTCTATTCCATTAAAAATGATTAATTAATATCATAAGAATATTCTTATATATTAGAATATAACTCTAACTATATAGAATTTTTATTGAAAATTCGAGTGATTTATATTATCATTCTATTAATTCTTATTATATTTTCTATTAGATTAGAAATTTTATTATTCGAAATTTCTATTTCTTTGATTTCGAATTTTTTTTCTTTAAATGCAAAATATTACATTTGAAATAATTATATATAACTATATCCATATTAGTTATAGCAGATTCTATTAATTCTAAATTCTATTAGATTAGAGCGGATCGGTCCTAAGGAAAGGATAAGATAAGAATGCAATTCAGATCATAATGAGACATTCCTCTGGTTTCATTCGGAAAGGGAGGAGATAGGACGAAAAAAAAAAAGAAAAATGAATATCGACCGTTCCAGTATTCCCAATCGCGCGGGAAAAATGAGAGGGAGAGAGACATGTATATGTGGGATATATCCATCCATATTGAATTGCAGATACATCAATGATAGAATCATTTCCGATTGGACCAAATACTGGCCCACCGATAGAGATGAAAGAAGATGGGTAAGAAATAGGAGCAGACACTTTTTCGATATAGGAATCAGTATCTAATGAATTCAAGGGTTCCAACATAAGAGGGGGGATCCCAATGAGATCTCGGCCTCATAAGGGGG
>MO(Ms30)
TCCGTCGCTTTAGTCCACTCAGCCATCTCTCCCAATTACAAAAGGATAATTCATATGTGACGCGTGAAGTAAAGATTGATAAAAGTCTTTCTTTATCTTTCTTTTCTTTATTCTATATATATACGAATTTTATCAGCAATTGCATTTAGATAAGGATTCGAAACAGATATCTCCAATAGAAAGAGTACCTCTTTGATTTCGTACGAAAGGTTCTTTTATTCCCCCGGCCTGGCCAGTACCTATACCTAGCCAGGCCATTCCTTGTTTTGTTCCAATGAATCATAGATCAAATGATTTATCTGATTTGAAAACGAAAATACTTGTTATTGAAGCAGCAAGAAGGGCTATTTCCATTCCTATGACAGGAGTGTCATTTCTTATTATTCTTTGTTTTTCCTTTTATCGATTGACTTACTTTACTGGAATAAAAAAAAATGGAGCTATGGATTCTTGCACAATTCAACTTATTTTTATGTTCCGACTTCAATGGCTCTTTCGGGCCGGAACTGTCAGTAACGATTCCCCCAGCAAAAGAAAAGATATAACTTGTTATTTAAATGAACCTTCTTCTCCTATTTCATTAAGTCCCCCGTCGGAACACGTCAGCACTCACTCCAATTTTCATGATTCTGATCCTATCTGGATTACGTCTCACTCCCTTGTTCGACAAATGGTCCATTCATATACAATAATCATATTGTACTTTTACACATTTGGATGAAGCAACAGATTCGTCCATACCATTGGTATGGTTTGTAAGACCACGACTGATCCTGAAAGGGAATGAATGGAAAAAACAGCATGTCGTATCAATGGAGAACTCTGAGAATACTTCCTGGGTCGGTAGAAAATCTTGTTTTGATTCTTGGAACGGTACCAAATCAATTCACAGTTTGGTCGAGTGAATAAATGGATAGAGCCCTAATGGCTCCAATTATAAGGAAACCAAAAGCAACGAGCTCGGTTCATAATTCGAATGATTACCCGATCTAATTAGACGTTAAAAATGGATTAGTGCCTGATGCGGGAAAGGGTTCTCCTGTGAGTGGATCATCGATTCCTTTTTTTTTCATGAATCCTAACTATTAACTATTCTTTCTCTATTATGGAGTGGAGACAAATGTGTAGAAAAAACGGTATACTGATAAAGAGAATTTCTTCCAAAGTCAAAAGAGCGATCGGGTTGCAAAAATAAAGGATTTCTAACCATCTCTTGTAACTATAACGAACACAAACAAATTGGATGGAAAGAGAGAGGATCCGTTCATTGGACTCCCCGTCTCCGGGGTATCTATTCTTTTCTTACTATATACCCTGTTCTGACCGTATCGCACTATGTATCATTTGATAACCCAAGAAATCCCCCGTGCCTTTGTATAATTTCAAATGGAGGAATTACAAGGATATTTAGAAATAGATAGATCTAGGCAACGACACTTCCTATATCCGCTTCTATTTCAGGAGTATATCTACGCACTTGCTCATGATCATGATCGAAATAATAATAGCCCATATGATGTTCAATCGTCGAGATTGAAAGATTCAATGCAATATATTTTAGGAAACGTTAGAATCGATGAATAAAGACTCGTTCAAATGAATATTTGAACTTCAATAATCCTTAGTATCCCGGTATGGTGTCATTTTTAACAACAGGCTTTCACGTAGTATAAGTTCTTCTGGAACAGTTGGAACTAGATGGTTATGTCCTCAGTTGAGGTCTAGAACTAAGAATTGTCCCCTTTTTTATATCATTTTTTGATGATTCATTTCTCATTTATCTGATTTCATGGATCGGAAATGAAAAAAGATTCATTTTTCACTGAACAAAAGAAAATAAATAGGATTTTTTATGTACCACAATTGGATAACTACATCCAAGGAATTTCTATAAATATTTAGATAGTTTGGTATCAAAACTGTATTAATGGTTGGGATCCTCATTGTATACATAATTCGTGTGAGGATTTACCGAACCAATTAGGTATTGGGCTGCACATAAAACAAAAGAGTTTCAATCTCTATTGGAATTCTACGCTATGTACTTTACTTATAAATAAAGTATATTCTATATAAAATAGATTGATCGATCCTACGGTCCAAACATAGGATCTATCGGTAAACTACCGGAATCTTAACTATATAATAATTAATATTAATAGAATGAAGAATCGAATTCTATTCCATTAAAAATGATTAATTAATATCATAAGAATATTCTTATATATTAGAATATAACTCTAACTATATAGAATTTTTATTGAAAATTCGAGTGATTTATATTATCATTCTATTAATTCTTATTATATTTTCTATTAGATTAGAAATTTTATTATTCGAAATTTCTATTTCTTTGATTTCGAATTTTTTTTCTTTAAATGCAAAATATTACATTTGAAATAATTATATATAACTATATCCATATTAGTTATAGCAGATTCTATTAATTCTAAATTCTATTAGATTAGAGCGGATCGGTCCTAAGGAAAGGATAAGATAAGAATGCAATTCAGATCATAATGAGACATTCCTCTGGTTTCATTCGGAAAGGGAGGAGATAGGACGAAAAAAAAAAAGAAGAATGAATATCGACCGTTCCAGTATTCCCAATCGCGCGGGAAAAATGAGAGGGAGAGAGACATGTATATGTGGGATATATCCATCCATATTGAATTGCAGATACATCAATGATAGAATCATTTCCGATTGGACCAAATACTGGCCCACCGATAGAGATGAAAGAAGATGGGTAAGAAATAGGAGCAGACACTTTTTCGATATAGGAATCAGTATCTAATGAATTCAAGGGTTCCAACATAAGAGGGGGGATCCCAATGAGATCTCGGCCTCATAAGGGGG
>MO(Ms33)
TCCGTCGCTTTAGTCCACTCAGCCATCTCTCCCAATTACAAAAGGATAATTCATATGTGACGCGTGAAGTAAAGATTGATAAAAGTCTTTCTTTATCTTTCTTTTCTTTATTCTATATATATACGAATTTTATCAGCAATTGCATTTAGATAAGGATTCGAAACAGATATCTCCAATAGAAAGAGTACCTCTTTGATTTCGTACGAAAGGTTCTTTTATTCCCCCGGCCTGGCCAGTACCTATACCTAGCCAGGCCATTCCTTGTTTTGTTCCAATGAATCATAGATCAAATGATTTATCTGATTTGAAAACGAAAATACTTGTTATTGAAGCAGCAAGAAGGGCTATTTCCATTCCTATGACAGGAGTGTCATTTCTTATTATTCTTTGTTTTTCCTTTTATCGATTGACTTACTTTACTGGAATAAAAAAAAATGGAGCTATGGATTCTTGCACAATTCAACTTATTTTTATGTTCCGACTTCAATGGCTCTTTCGGGCCGGAACTGTCAGTAACGATTCCCCCAGCAAAAGAAAAGATATAACTTGTTATTTAAATGAACCTTCTTCTCCTATTTCATTAAGTCCCCCGTCGGAACACGTCAGCACTCACTCCAATTTTCATGATTCTGATCCTATCTGGATTACGTCTCACTCCCTTGTTCGACAAATGGTCCATTCATATACAATAATCATATTGTACTTTTACACATTTGGATGAAGCAACAGATTCGTCCATACCATTGGTATGGTTTGTAAGACCACGACTGATCCTGAAAGGGAATGAATGGAAAAAACAGCATGTCGTATCAATGGAGAACTCTGAGAATACTTCCTGGGTCGGTAGAAAATCTTGTTTTGATTCTTGGAACGGTACCAAATCAATTCACAGTTTGGTCGAGTGAATAAATGGATAGAGCCCTAATGGCTCCAATTATAAGGAAACCAAAAGCAACGAGCTCGGTTCATAATTCGAATGATTACCCGATCTAATTAGACGTTAAAAATGGATTAGTGCCTGATGCGGGAAAGGGTTCTCCTGTGAGTGGATCATCGATTCCTTTTTTTTTCATGAATCCTAACTATTAACTATTCTTTCTCTATTATGGAGTGGAGACGAATGTGTAGAAAAAACGGTATACTGATAAAGAGAATTTCTTCCAAAGTCAAAAGAGCGATCGGGTTGCAAAAATAAAGGATTTCTAACCATCTCTTGTAACTATAACGAACACAAACAAATTGGATGGAAAGAGAGAGGATCCGTTCATTGGACTCCCCGTCTCCGGGGTATCTATTCTTTTCTTACTATATACCCTGTTCTGACCGTATCGCACTATGTATCATTTGATAACCCAAGAAATCCCCCGTGCCTTTGTATAATTTCAAATGGAGGAATTACAAGGATATTTAGAAATAGATAGATCTAGGCAACGACACTTCCTATATCCGCTTCTATTTCAGGAGTATATCTACGCACTTGCTCATGATCATGATCGAAATAATAATAGCCCATATGATGTTCAATCGTCGAGATTGAAAGATTCAATGCAATATATTTTAGGAAACGTTAGAATCGATGAATAAAGACTCGTTCAAATGAATATTTGAACTTCAATAATCCTTAGTATCCCGGTATGGTGTCATTTTTAACAACAGGCTTTCACGTAGTATAAGTTCTTCTGGAACAGTTGGAACTAGATGGTTATGTCCTCAGTTGAGGTCTAGAACTAAGAATTGTCCCCTTTTTTATATCATTTTTTGATGATTCATTTCTCATTTATCTGATTTCATGGATCGGAAATGAAAAAAGATTCATTTTTCACTGAACAAAAGAAAATAAATAGGATTTTTTATGTACCACAATTGGATAACTACATCCAAGGAATTTCTATAAATATTTAGATAGTTTGGTATCAAAACTGTATTAATGGTTGGGATCCTCATTGTATACATAATTCGTGTGAGGATTTACCGAACCAATTAGGTATTGGGCTGCACATAAAACAAAAGAGTTTCAATCTCTATTGGAATTCTACGCTATGTACTTTACTTATAAATAAAGTATATTCTATATAAAATAGATTGATCGATCCTACGGTCCAAACATAGGATCTATCGGTAAACTACCGGAATCTTAACTATATAATAATTAATATTAATAGAATGAAGAATCGAATTCTATTCCATTAAAAATGATTAATTAATATCATAAGAATATTCTTATATATTAGAATATAACTCTAACTATATAGAATTTTTATTGAAAATTCGAGTGATTTATATTATCATTCTATTAATTCTTATTATATTTTCTATTAGATTAGAAATTTTATTATTCGAAATTTCTATTTCTTTGATTTCGAATTTTTTTTCTTTAAATGCAAAATATTACATTTGAAATAATTATATATAACTATATCCATATTAGTTATAGCAGATTCTATTAATTCTAAATTCTATTAGATTAGAGCGGATCGGTCCTAAGGAAAGGATAAGATAAGAATGCAATTCAGATCATAATGAGACATTCCTCTGGTTTCATTCGGAAAGGGAGGAGATAGGACGAAAAAAAAAAAGAAGAATGAATATCGACCGTTCCAGTATTCCCAATCGCGCGGGAAAAATGAGAGGGAGAGAGACATGTATATGTGGGATATATCCATCCATATTGAATTGCAGATACATCAATGATAGAATCATTTCCGATTGGACCAAATACTGGCCCACCGATAGAGATGAAAGAAGATGGGTAAGAAATAGGAGCAGACACTTTTTCGATATAGGAATCAGTATCTAATGAATTCAAGGGTTCCAACATAAGAGGGGGGATCCCAATGAGATCTCGGCCTCATAAGGGGG
>MO(Ms59)
TCCGTCGCTTTAGTCCACTCAGCCATCTCTCCCAATTACAAAAGGATAATTCATATGTGACGCGTGAAGTAAAGATTGATAAAAGTCTTTCTTTATCTTTCTTTTCTTTATTCTATATATATACGAATTTTATCAGCAATTGCATTTAGATAAGGATTCGAAACAGATATCTCCAATAGAAAGAGTACCTCTTTGATTTCGTACGAAAGGTTCTTTTATTCCCCCGGCCTGGCCAGTACCTATACCTAGCCAGGCCATTCCTTGTTTTGTTCCAATGAATCATAGATCAAATGATTTATCTGATTTGAAAACGAAAATACTTGTTATTGAAGCAGCAAGAAGGGCTATTTCCATTCCTATGACAGGAGTGTCATTTCTTATTATTCTTTGTTTTTCCTTTTATCGATTGACTTACTTTACTGGAATAAAAAAAAATGGAGCTATGGATTCTTGCACAATTCAACTTATTTTTATGTTCCGACTTCAATGGCTCTTTCGGGCCGGAACTGTCAGTAACGATTCCCCCAGCAAAAGAAAAGATATAACTTGTTATTTAAATGAACCTTCTTCTCCTATTTCATTAAGTCCCCCGTCGGAACACGTCAGCACTCACTCCAATTTTCATGATTCTGATCCTATCTTGATTACGTCTCACTCCCTTGTTCGACAAATGGTCCATTCATATACAATAATCATATTGTACTTTTACACATTTGGATGAAGCAACAGATTCGTCCATACCATTGGTATGGTTTGTAAGACCACGACTGATCCTGAAAGGGAATGAATGGAAAAAACAGCATGTCGTATCAATGGAGAACTCTGAGAATACTTCCTGGGTCGGTAGAAAATCTTGTTTTGATTCTTGGAACGGTACCAAATCAATTCACAGTTTGGTCGAGTGAATAAATGGATAGAGCCCTAATGGCTCCAATTATAAGGAAACCAAAAGCAACGAGCTCGGTTCATAATTCGAATGATTACCCGATCTAATTAGACGTTAAAAATGGATTAGTGCCTGATGCGGGAAAGGGTTCTCCTGTGAGTGGATCATCGATTCCTTTTTTTTTCATGAATCCTAACTATTAACTATTCTTTCTCTATTATGGAGTGGAGACGAATGTGTAGAAGAAACGGTATACTGATAAAGAGAATTTCTTCCAAAGTCAAAAGAGCGATCGGGTTGCAAAAATAAAGGATTTCTAACCATCTCTTGTAACTATAACGAACACAAACAAATTGGATGGAAAGAGAGAGGATCCGTTCATTGGACTCCCCGTCTCCGGGGTATCTATTCTTTTCTTACTATATACCCTGTTCTGACCGTATCGCACTATGTATCATTTGATAACCCAAGAAATCCCCCGTGCCTTTGTATAATTTCAAATGGAGGAATTACAAGGATATTTAGAAATAGATAGATCTAGGCAACGACACTTCCTATATCCGCTTCTATTTCAGGAGTATATCTACGCACTTGCTCATGATCATGATCGAAATAATAATAGCCCATATGATGTTCAATCGTCGAGATTGAAAGATTCAATGCAATATATTTTAGGAAACGTTAGAATCGATGAATAAAGACTCGTTCAAATGAATATTTGAACTTCAATAATCCTTAGTATCCCGGTATGGTGTCATTTTTAACAACAGGCTTTCACGTAGTATAAGTTCTTCTGGAACAGTTGGAACTAGATGGTTATGTCCTCAGTTGAGGTCTAGAACTAAGAATTGTCCCCTTTTTTATATCATTTTTTGATGATTCATTTCTCATTTATCTGATTTCATGGATCGGAAATGAAAAAAGATTCATTTTTCACTGAACAAAAGAAAATAAATAGGATTTTTTATGTACCACAATTGGATAACTACATCCAAGGAATTTCTATAAATATTTAGATAGTTTGGTATCAAAACTGTATTAATGGTTGGGATCCTCATTGTATACATAATTCGTGTGAGGATTTACCGAACCAATTAGGTATTGGGCTGCACATAAAACAAAAGAGTTTCAATCTCTATTGGAATTCTACGCTATGTACTTTACTTATAAATAAAGTATATTCTATATAAAATAGATTGATCGATCCTACGGTCCAAACATAGGATCTATCGGTAAACTACCGGAATCTTAACTATATAATAATTAATATTAATAGAATGAAGAATCGAATTCTATTCCATTAAAAATGATTAATTAATATCATAAGAATATTCTTATATATTAGAATATAACTCTAACTATATAGAATTTTTATTGAAAATTCGAGTGATTTATATTATCATTCTATTAATTCTTATTATATTTTCTATTAGATTAGAAATTTTATTATTCGAAATTTCTATTTCTTTGATTTCGAATTTTTTTTCTTTAAATGCAAAATATTACATTTGAAATAATTATATATAACTATATCCATATTAGTTATAGCAGATTCTATTAATTCTAAATTCTATTAGATTAGAGCGGATCGGTCCTAAGGAAAGGATAAGATAAGAATGCAATTCAGATCATAATGAGACATTCCTCTGGTTTCATTCGGAAAGGGAGGAGATAGGACGAAAAAAAAAAAGAAGAATGAATATCGACCGTTCCAGTATTCCCAATCGCGCGGGAAAAATGAGAGGGAGAGAGACATGTATATGTGGGATATATCCATCCATATTGAATTGCAGATACATCAATGATAGAATCATTTCCGATTGGACCAAATACTGGCCCACCGATAGAGATGAAAGAAGATGGGTAAGAAATAGGAGCAGACACTTTTTCGATATAGGAATCAGTATCTAATGAATTCAAGGGTTCCAACATAAGAGGGGGGATCCCAATGAGATCTCGGCCTCATAAGGGGG
>MO(Ms60)
TCCGTCGCTTTAGTCCACTCAGCCATCTCTCCCAATTACAAAAGGATAATTCATATGTGACGCGTGAAGTAAAGATTGATAAAAGTCTTTCTTTATCTTTCTTTTCTTTATTCTATATATATACGAATTTTATCAGCAATTGCATTTAGATAAGGATTCGAAACAGATATCTCCAATAGAAAGAGTACCTCTTTGATTTCGTACGAAAGGTTCTTTTATTCCCCCGGCCTGGCCAGTACCTATACCTAGCCAGGCCATTCCTTGTTTTGTTCCAATGAATCATAGATCAAATGATTTATCTGATTTGAAAACGAAAATACTTGTTATTGAAGCAGCAAGAAGGGCTATTTCCATTCCTATGACAGGAGTGTCATTTCTTATTATTCTTTGTTTTTCCTTTTATCGATTGACTTACTTTACTGGAATAAAAAAAAATGGAGCTATGGATTCTTGCACAATTCAACTTATTTTTATGTTCCGACATCAATGGCTCTTTCGGGCCGGAACTGTCAGTAACGATTCCCCCAGCAAAAGAAAAGATATAACTTGTTATTTAAATGAACCTTCTTCTCCTATTTCATTAAGTCCCCCGTCGGAACACGTCAGCACTCACTCCAATTTTCATGATTCTGATCCTATCTGGATTACGTCTCACTCCCTTGTTCGACAAATGGTCCATTCATATACAATAATCATATTGTACTTTTACACATTTGGATGAAGCAACAGATTCGTCCATACCATTGGTATGGTTTGTAAGACCACGACTGATCCTGAAAGGGAATGAATGGAAAAAACAGCATGTCGTATCAATGGAGAACTCTGAGAATACTTCCTGGGTCGGTAGAAAATCTTGTTTTGATTCTTGGAACGGTACCAAATCAATTCACAGTTTGGTCGAGTGAATAAATGGATAGAGCCCTAATGGCTCCAATTATAAGGAAACCAAAAGCAACGAGCTCGGTTCATAATTCGAATGATTACCCGATCTAATTAGACGTTAAAAATGGATTAGTGCCTGATGCGGGAAAGGGTTCTCCTGTGAGTGGATCATCGATTCCTTTTTTTTTCATGAATCCTAACTATTAACTATTCTTTCTCTATTATGGAGTGGAGACGAATGTGTAGAAGAAACGGTATACTGATAAAGAGAATTTCTTCCAAAGTCAAAAGAGCGATCGGGTTGCAAAAATAAAGGATTTCTAACCATCTCTTGTAACTATAACGAACACAAACAAATTGGATGGAAAGAGAGAGGATCCGTTCATTGGACTCCCCGTCTCCGGGGTATCTATTCTTTTCTTACTATATACCCTGTTCTGACCGTATCGCACTATGTATCATTTGATAACCCAAGAAATCCCCCGTGCCTTTGTATAATTTCAAATGGAGGAATTACAAGGATATTTAGAAATAGATAGATCTAGGCAACGACACTTCCTATATCCGCTTCTATTTCAGGAGTATATCTACGCACTTGCTCATGATCATGATCGAAATAATAATAGCCCATATGATGTTCAATCGTCGAGATTGAAAGATTCAATGCAATATATTTTAGGAAACGTTAGAATCGATGAATAAAGACTCGTTCAAATGAATATTTGAACTTCAATAATCCTTAGTATCCCGGTATGGTGTCATTTTTAACAACAGGCTTTCACGTAGTATAAGTTCTTCTGGAACAGTTGGAACTAGATGGTTATGTCCTCAGTTGAGGTCTAGAACTAAGAATTGTCCCCTTTTTTATATCATTTTTTGATGATTCATTTCTCATTTATCTGATTTCATGGATCGGAAATGAAAAAAGATTCATTTTTCACTGAACAAAAGAAAATAAATAGGATTTTTTATGTACCACAATTGGATAACTACATCCAAGGAATTTCTATAAATATTTAGATAGTTTGGTATCAAAACTGTATTAATGGTTGGGATCCTCATTGTATACATAATTCGTGTGAGGATTTACCGAACCAATTAGGTATTGGGCTGCACATAAAACAAAAGAGTTTCAATCTCTATTGGAATTCTACGCTATGTACTTTACTTATAAATAAAGTATATTCTATATAAAATAGATTGATCGATCCTACGGTCCAAACATAGGATCTATCGGTAAACTACCGGAATCTTAACTATATAATAATTAATATTAATAGAATGAAGAATCGAATTCTATTCCATTAAAAATGATTAATTAATATCATAAGAATATTCTTATATATTAGAATATAACTCTAACTATATAGAATTTTTATTGAAAATTCGAGTGATTTATATTATCATTCTATTAATTCTTATTATATTTTCTATTAGATTAGAAATTTTATTATTCGAAATTTCTATTTCTTTGATTTCGAATTTTTTTTCTTTAAATGCAAAATATTACATTTGAAATAATTATATATAACTATATCCATATTAGTTATAGCAGATTCTATTAATTCTAAATTCTATTAGATTAGAGCGGATCGGTCCTAAGGAAAGGATAAGATAAGAATGCAATTCAGATCATAATGAGACATTCCTCTGGTTTCATTCGGAAAGGGAGGAGATAGGACGAAAAAAAAAAAGAAGAATGAATATCGACCGTTCCAGTATTCCCAATCGCGCGGGAAAAATGAGAGGGAGAGAGACATGTATATGTGGGATATATCCATCCATATTGAATTGCAGATACATCAATGATAGAATCATTTCCGATTGGACCAAATACTGGCCCACCGATAGAGATGAAAGAAGATGGGTAAGAAATAGGAGCAGACACTTTTTCGATATAGGAATCAGTATCTAATGAATTCAAGGGTTCCAACATAAGAGGGGGGATCCCAATGAGATCTCGGCCTCATAAGGGGG
>MY(Ms212)
TCCGTCGCTTTAGTCCACTCAGCCATCTCTCCCAATTACAAAAGGATAATTCATATGTGACGCGTGAAGTAAAGATTGATAAAAGTCTTTCTTTATCTTTCTTTTCTTTATTCTATATATATACGAATTTTATCAGCAATTGCATTTAGATAAGGATTCGAAACAGATATCTCCAATAGAAAGAGTACCTCTTTGATTTCGTACGAAAGGTTCTTTTATTCCCCCGGCCTGGCCAGTACCTATACCTAGCCAGGCCATTCCTTGTTTTGTTCCAATGAATCATAGATCAAATGATTTATCTGATTTGAAAACGAAAATACTTGTTATTGAAGCAGCAAGAAGGGCTATTTCCATTCCTATGACAGGAGTGTCATTTCTTATTATTCTTTGTTTTTCCTTTTATCGATTGACTTACTTTACTGGAATAAAAAAAAATGGAGCTATGGATTCTTGCACAATTCAACTTATTTTTATGTTCCGACTTCAATGGCTCTTTCGGGCCGGAACTGTCAGTAACGATTCCCCCAGCAAAAGAAAAGATATAACTTGTTATTTAAATGAACCTTCTTCTCCTATTTCATTAAGTCCCCCGTCGGAACACGTCAGCACTCACTCCAATTTTCATGATTCTGATCCTATCTTGATTACGTCTCACTCCCTTGTTCGACAAATGGTCCATTCATATACAATAATCATATTGTACTTTTACACATTTGGATGAAGCAACAGATTCGTCCATACCATTGGTATGGTTTGTAAGACCACGACTGATCCTGAAAGGGAATGAATGGAAAAAACAGCATGTCGTATCAATGGAGAACTCTGAGAATACTTCCTGGGTCGGTAGAAAATCTTGTTTTGATTCTTGGAACGGTACCAAATCAATTCACAGTTTGGTCGAGTGAATAAATGGATAGAGCCCTAATGGCTCCAATTATAAGGAAACCAAAAGCAACGAGCTCGGTTCATAATTCGAATGATTACCCGATCTAATTAGACGTTAAAAATGGATTAGTGCCTGATGCGGGAAAGGGTTCTCCTGTGAGTGGATCATCGATTCCTTTTTTTTTCATGAATCCTAACTATTAACTATTCTTTCTCTATTATGGAGTGGAGACGAATGTGTAGAAGAAACGGTATACTGATAAAGAGAATTTCTTCCAAAGTCAAAAGAGCGATCGGGTTGCAAAAATAAAGGATTTCTAACCATCTCTTGTAACTATAACGAACACAAACAAATTGGATGGAAAGAGAGAGGATCCGTTCATTGGACTCCCCGTCTCCGGGGTATCTATTCTTTTCTTACTATATACCCTGTTCTGACCGTATCGCACTATGTATCATTTGATAACCCAAGAAATCCCCCGTGCCTTTGTATAATTTCAAATGGAGGAATTACAAGGATATTTAGAAATAGATAGATCTAGGCAACGACACTTCCTATATCCGCTTCTATTTCAGGAGTATATCTACGCACTTGCTCATGATCATGATCGAAATAATAATAGCCCATATGATGTTCAATCGTCGAGATTGAAAGATTCAATGCAATATATTTTAGGAAACGTTAGAATCGATGAATAAAGACTCGTTCAAATGAATATTTGAACTTCAATAATCCTTAGTATCCCGGTATGGTGTCATTTTTAACAACAGGCTTTCACGTAGTACAAGTTCTTCTGGAACAGTTGGAACTAGATGGTTATGTCCTCAGTTGAGGTCTAGAACTAAGAATTGTCCCCTTTTTTATATCATTTTTTGATGATTCATTTCTCATTTATCTGATTTCATGGATCGGAAATGAAAAAAGATTCATTTTTCACTGAACAAAAGAAAATAAATAGGATTTTTTATGTACCACAATTGGATAACTACATCCAAGGAATTTCTATAAATATTTAGATAGTTTGGTATCAAAACTGTATTAATGGTTGGGATCCTCATTGTATACATAATTCGTGTGAGGATTTACCGAACCAATTAGGTATTGGGCTGCACATAAAACAAAAGAGTTTCAATCTCTATTGGAATTCTACGCTATGTACTTTACTTATAAATAAAGTATATTCTATATAAAATAGATTGATCGATCCTACGGTCCAAACATAGGATCTATCGGTAAACTACCGGAATCTTAACTATATAATAATTAATATTAATAGAATGAAGAATCGAATTCTATTCCATTAAAAATGATTAATTAATATCATAAGAATATTCTTATATATTAGAATATAACTCTAACTATATAGAATTTTTATTGAAAATTCGAGTGATTTATATTATCATTCTATTAATTCTTATTATATTTTCTATTAGATTAGAAATTTTATTATTCGAAATTTCTATTTCTTTGATTTCGAATTTTTTTTCTTTAAATGCAAAATATTACATTTGAAATAATTATATATAACTATATCCATATTAGTTATAGCAGATTCTATTAATTCTAAATTCTATTAGATTAGAGCGGATCGGTCCTAAGGAAAGGATAAGATAAGAATGCAATTCAGATCATAATGAGACATTCCTCTGGTTTCATTCGGAAAGGGAGGAGATAGGACGAAAAAAAAAAAGAAGAATGAATATCGACCGTTCCAGTATTCCCAATCGCGCGGGAAAAATGAGAGGGAGAGAGACATGTATATGTGGGATATATCCATCCATATTGAATTGCAAATACATCAATGATAGAATCATTTCCGATTGGACCAAATACTGGCCCACCGATAGAGATGAAAGAAGATGGGTAAGAAATAGGAGCAGACACTTTTTCGATATAGGAATCAGTATCTAATGAATTCAAGGGTTCCAACATAAGAGGGGGGATCCCAATGAGATCTCGGCCTCATAGGGGGG
>MY(Ms215)
TCCGTCGCTTTAGTCCACTCAGCCATCTCTCCCAATTACAAAAGGATAATTCATATGTGACGCGTGAAGTAAAGATTGATAAAAGTCTTTCTTTATCTTTCTTTTCTTTATTCTATATATATACGAATTTTATCAGCAATTGCATTTAGATAAGGATTCGAAACAGATATCTCCAATAGAAAGAGTACCTCTTTGATTTCGTACGAAAGGTTCTTTTATTCCCCCGGCCTGGCCAGTACCTATACCTAGCCAGGCCATTCCTTGTTTTGTTCCAATGAATCATAGATCAAATGATTTATCTGATTTGAAAACGAAAATACTTGTTATTGAAGCAGCAAGAAGGGCTATTTCCATTCCTATGACAGGAGTGTCATTTCTTATTATTCTTTGTTTTTCCTTTTATCGATTGACTTACTTTACTGGAATAAAAAAAAATGGAGCTATGGATTCTTGCACAATTCAACTTATTTTTATGTTCCGACTTCAATGGCTCTTTCGGGCCGGAACTGTCAGTAACGATTCCCCCAGCAAAAGAAAAGATATAACTTGTTATTTAAATGAACCTTCTTCTCCTATTTCATTAAGTCCCCCGTCGGAACACGTCAGCACTCACTCCAATTTTCATGATTCTGATCCTATCTTGATTACGTCTCACTCCCTTGTTCGACAAATGGTCCATTCATATACAATAATCATATTGTACTTTTACACATTTGGATGAAGCAACAGATTCGTCCATACCATTGGTATGGTTTGTAAGACCACGACTGATCCTGAAAGGGAATGAATGGAAAAAACAGCATGTCGTATCAATGGAGAACTCTGAGAATACTTCCTGGGTCGGTAGAAAATCTTGTTTTGATTCTTGGAACGGTACCAAATCAATTCACAGTTTGGTCGAGTGAATAAATGGATAGAGCCCTAATGGCTCCAATTATAAGGAAACCAAAAGCAACGAGCTCGGTTCATAATTCGAATGATTACCCGATCTAATTAGACGTTAAAAATGGATTAGTGCCTGATGCGGGAAAGGGTTCTCCTGTGAGTGGATCATCGATTCCTTTTTTTTTCATGAATCCTAACTATTAACTATTCTTTCTCTATTATGGAGTGGAGACAAATGTGTAGAAAAAACGGTATACTGATAAAGAGAATTTCTTCCAAAGTCAAAAGAGCGATCGGGTTGCAAAAATAAAGGATTTCTAACCATCTCTTGTAACTATAACGAACACAAACAAATTGGATGGAAAGAGAGAGGATCCGTTCATTGGACTCCCCGTCTCCGGGGTATCTATTCTTTTCTTACTATATACCCTGTTCTGACCGTATCGCACTATGTATCATTTGATAACCCAAGAAATCCCCCGTGCCTTTGTATAATTTCAAATGGAGGAATTACAAGGATATTTAGAAATAGATAGATCTAGGCAACGACACTTCCTATATCCGCTTCTATTTCAGGAGTATATCTACGCACTTGCTCATGATCATGATCGAAATAATAATAGCCCATATGATGTTCAATCGTCGAGATTGAAAGATTCAATGCAATATATTTTAGGAAACGTTAGAATCGATGAATAAAGACTCGTTCAAATGAATATTTGAACTTCAATAATCCTTAGTATCCCGGTATGGTGTCATTTTTAACAACAGGCTTTCACGTAGTATAAGTTCTTCTGGAACAGTTGGAACTAGATGGTTATGTCCTCAGTTGAGGTCTAGAACTAAGAATTGTCCCCTTTTTTATATCATTTTTTGATGATTCATTTCTCATTTATCTGATTTCATGGATCGGAAATGAAAAAAGATTCATTTTTCACTGAACAAAAGAAAATAAATAGGATTTTTTATGTACCACAATTGGATAACTACATCCAAGGAATTTCTATAAATATTTAGATAGTTTGGTATCAAAACTGTATTAATGGTTGGGATCCTCATTGTATACATAATTCGTGTGAGGATTTACCGAACCAATTAGGTATTGGGCTGCACATAAAACAAAAGAGTTTCAATCTCTATTGGAATTCTACGCTATGTACTTTACTTATAAATAAAGTATATTCTATATAAAATAGATTGATCGATCCTACGGTCCAAACATAGGATCTATCGGTAAACTACCGGAATCTTAACTATATAATAATTAATATTAATAGAATGAAGAATCGAATTCTATTCCATTAAAAATGATTAATTAATATCATAAGAATATTCTTATATATAAGAATATAACTCTAACTATATAGAATTTTTATTGAAAATTCGAGTGATTTATATTATCATTCTATTAATTCTTATTATATTTTCTATTAGATTAGAAATTTTATTATTCGAAATTTCTATTTCTTTGATTTCGAATTTTTTTTCTTTAAATGCAAAATATTACATTTGAAATAATTATATATAACTATATCCATATTAGTTATAGCAGATTCTATTAATTCTAAATTCTATTAGATTAGAGCGGATCGGTCCTAAGGAAAGGATAAGATAAGAATGCAATTCAGATCATAATGAGACATTCCTCTGGTTTCATTCGGAAAGGGAGGAGATAGGACGAAAAAAAAAAAGAAGAATGAATATCGACCGTTCCAGTATTCCCAATCGCGCGGGAAAAATGAGAGGGAGAGAGACATGTATATGTGGGATATATCCATCCATATTGAATTGCAGATACATCAATGATAGAATCATTTCCGATTGGACCAAATACTGGCCCACCGATAGAGATGAAAGAAGATGGGTAAGAAATAGGAGCAGACACTTTTTCGATATAGGAATCAGTATCTAATGAATTCAAGGGTTCCAACATAAGAGGGGGGATCCCAATGAGATCTCGGCCTCATAGGGGGG
>MY(Ms252)
TCCGTCGCTTTAGTCCACTCAGCCATCTCTCCCAATTACAAAAGGATAATTCATATGTGACGCGTGAAGTAAAGATTGATAAAAGTCTTTCTTTATCTTTCTTTTCTTTATTCTATATATATACGAATTTTATCAGCAATTGCATTTAGATAAGGATTCGAAACAGATATCTCCAATAGAAAGAGTACCTCTTTGATTTCGTACGAAAGGTTCTTTTATTCCCCCGGCCTGGCCAGTACCTATACCTAGCCAGGCCATTCCTTGTTTTGTTCCAATGAATCATAGATCAAATGATTTATCTGATTTGAAAACGAAAATACTTGTTATTGAAGCAGCAAGAAGGGCTATTTCCATTCCTATGACAGGAGTGTCATTTCTTATTATTCTTTGTTTTTCCTTTTATCGATTGACTTACTTTACTGGAATAAAAAAAAATGGAGCTATGGATTCTTGCACAATTCAACTTATTTTTATGTTCCGACTTCAATGGCTCTTTCGGGCCGGAACTGTCAGTAACGATTCCCCCAGCAAAAGAAAAGATATAACTTGTTATTTAAATGAACCTTCTTCTCCTATTTCATTAAGTCCCCCGTCGGAACACGTCAGCACTCACTCCAATTTTCATGATTCTGATCCTATCTGGATTACGTCTCACTCCCTTGTTCGACAAATGGTCCATTCATATACAATAATCATATTGTACTTTTACACATTTGGATGAAGCAACAGATTCGTCCATACCATTGGTATGGTTTGTAAGACCACGACTGATCCTGAAAGGGAATGAATGGAAAAAACAGCATGTCGTATCAATGGAGAACTCTGAGAATACTTCCTGGGTCGGTAGAAAATCTTGTTTTGATTCTTGGAACGGTACCAAATCAATTCACAGTTTGGTCGAGTGAATAAATGGATAGAGCCCTAATGGCTCCAATTATAAGGAAACCAAAAGCAACGAGCTCGGTTCATAATTCGAATGATTACCCGATCTAATTAGACGTTAAAAATGGATTAGTGCCTGATGCGGGAAAGGGTTCTCCTGTGAGTGGATCATCGATTCCTTTTTTTTTCATGAATCCTAACTATTAACTATTCTTTCTCTATTATGGAGTGGAGACGAATGTGTAGAAGAAACGGTATACTGATAAAGAGAATTTCTTCCAAAGTCAAAAGAGCGATCGGGTTGCAAAAATAAAGGATTTCTAACCATCTCTTGTAACTATAACGAACACAAACAAATTGGATGGAAAGAGAGAGGATCCGTTCATTGGACTCCCCGTCTCCGGGGTATCTATTCTTTTCTTACTATATACCCTGTTCTGACCGTATCGCACTATGTATCATTTGATAACCCAAGAAATCCCCCGTGCCTTTGTATAATTTCAAATGGAGGAATTACAAGGATATTTAGAAATAGATAGATCTAGGCAACGACACTTCCTATATCCGCTTCTATTTCAGGAGTATATCTACGCACTTGCTCATGATCATGATCGAAATAATAATAGCCCATATGATGTTCAATCGTCGAGATTGAAAGATTCAATGCAATATATTTTAGGAAACGTTAGAATCGATGAATAAAGACTCGTTCAAATGAATATTTGAACTTCAATAATCCTTAGTATCCCGGTATGGTGTCATTTTTAACAACAGGCTTTCACGTAGTATAAGTTCTTCTGGAACAGTTGGAACTAGATGGTTATGTCCTCAGTTGAGGTCTAGAACTAAGAATTGTCCCCTTTTTTATATCATTTTTTGATGATTCATTTCTCATTTATCTGATTTCATGGATCGGAAATGAAAAAAGATTCATTTTTCACTGAACAAAAGAAAATAAATAGGATTTTTTATGTACCACAATTGGATAACTACATCCAAGGAATTTCTATAAATATTTAGATAGTTTGGTATCAAAACTGTATTAATGGTTGGGATCCTCATTGTATACATAATTCGTGTGAGGATTTACCGAACCAATTAGGTATTGGGCTGCACATAAAACAAAAGAGTTTCAATCTCTATTGGAATTCTACGCTATGTACTTTACTTATAAATAAAGTATATTCTATATAAAATAGATTGATCGATCCTACGGTCCAAACATAGGATCTATCGGTAAACTACCGGAATCTTAACTATATAATAATTAATATTAATAGAATGAAGAATCGAATTCTATTCCATTAAAAATGATTAATTAATATCATAAGAATATTCTTATATATTAGAATATAACTCTAACTATATAGAATTTTTATTGAAAATTCGAGTGATTTATATTATCATTCTATTAATTCTTATTATATTTTCTATTAGATTAGAAATTTTATTATTCGAAATTTCTATTTCTTTGATTTCGAATTTTTTTTCTTTAAATGCAAAATATTACATTTGAAATAATTATATATAACTATATCCATATTAGTTATAGCAGATTCTATTAATTCTAAATTCTATTAGATTAGAGCGGATCGGTCCTAAGGAAAGGATAAGATAAGAATGCAATTCAGATCATAATGAGACATTCCTCTGGTTTCATTCGGAAAGGGAGGAGATAGGACGAAAAAAAAAAAGAAGAATGAATATCGACCGTTCCAGTATTCCCAATCGCGCGGGAAAAATGAGAGGGAGAGAGACATGTATATGTGGGATATATCCATCCATATTGAATTGCAGATACATCAATGATAGAATCATTTCCGATTGGACCAAATACTGGCCCACCGATAGAGATGAAAGAAGATGGGTAAAAAATAGGAGCAGACACTTTTTCGATATAGGAATCAGTATCTAATGAATTCAAGGGTTCCAACATAAGAGGGGGGATCCCAATGAGATCTCGGCCTCATAAGGGGG
>MY(Ms254)
TCCGTCGCTTTAGTCCACTCAGCCATCTCTCCCAATTACAAAAGGATAATTCATATGTGACGCGTGAAGTAAAGATTGATAAAAGTCTTTCTTTATCTTTCTTTTCTTTATTCTATATATATACGAATTTTATCAGCAATTGCATTTAGATAAGGATTCGAAACAGATATCTCCAATAGAAAGAGTACCTCTTTGATTTCGTACGAAAGGTTCTTTTATTCCCCCGGCCTGGCCAGTACCTATACCTAGCCAGGCCATTCCTTGTTTTGTTCCAATGAATCATAGATCAAATGATTTATCTGATTTGAAAACGAAAATACTTGTTATTGAAGCAGCAAGAAGGGCTATTTCCATTCCTATGACAGGAGTGTCATTTCTTATTATTCTTTGTTTTTCCTTTTATCGATTGACTTACTTTACTGGAATAAAAAAAAATGGAGCTATGGATTCTTGCACAATTCAACTTATTTTTATGTTCCGACTTCAATGGCTCTTTCGGGCCGGAACTGTCAGTAACGATTCCCCCAGCAAAAGAAAAGATATAACTTGTTATTTAAATGAACCTTCTTCTCCTATTTCATTAAGTCCCCCGTCGGAACACGTCAGCACTCACTCCAATTTTCATGATTCTGATCCTATCTTGATTACGTCTCACTCCCTTGTTCGACAAATGGTCCATTCATATACAATAATCATATTGTACTTTTACACATTTGGATGAAGCAACAGATTCGTCCATACCATTGGTATGGTTTGTAAGACCACGACTGATCCTGAAAGGGAATGAATGGAAAAAACAGCATGTCGTATCAATGGAGAACTCTGAGAATACTTCCTGGGTCGGTAGAAAATCTTGTTTTGATTCTTGGAACGGTACCAAATCAATTCACAGTTTGGTCGAGTGAATAAATGGATAGAGCCCTAATGGCTCCAATTATAAGGAAACCAAAAGCAACGAGCTCGGTTCATAATTCGAATGATTACCCGATCTAATTAGACGTTAAAAATGGATTAGTGCCTGATGCGGGAAAGGGTTCTCCTGTGAGTGGATCATCGATTCCTTTTTTTTTCATGAATCCTAACTATTAACTATTCTTTCTCTATTATGGAGTGGAGACGAATGTGTAGAAGAAACGGTATACTGATAAAGAGAATTTCTTCCAAAGTCAAAAGAGCGATCGGGTTGCAAAAATAAAGGATTTCTAACCATCTCTTGTAACTATAACGAACACAAACAAATTGGATGGAAAGAGAGAGGATCCGTTCATTGGACTCCCCGTCTCCGGGGTATCTATTCTTTTCTTACTATATACCCTGTTCTGACCGTATCGCACTATGTATCATTTGATAACCCAAGAAATCCCCCGTGCCTTTGTATAATTTCAAATGGAGGAATTACAAGGATATTTAGAAATAGATAGATCTAGGCAACGACACTTCCTATATCCGCTTCTATTTCAGGAGTATATCTACGCACTTGCTCATGATCATGATCGAAATAATAATAGCCCATATGATGTTCAATCGTCGAGATTGAAAGATTCAATGCAATATATTTTAGGAAACGTTAGAATCGATGAATAAAGACTCGTTCAAATGAATATTTGAACTTCAATAATCCTTAGTATCCCGGTATGGTGTCATTTTTAACAACAGGCTTTCACGTAGTATAAGTTCTTCTGGAACAGTTGGAACTAGATGGTTATGTCCTCAGTTGAGGTCTAGAACTAAGAATTGTCCCCTTTTTTATATCATTTTTTGATGATTCATTTCTCATTTATCTGATTTCATGGATCGGAAATGAAAAAAGATTCATTTTTCACTGAACAAAAGAAAATAAATAGGATTTTTTATGTACCACAATTGGATAACTACATCCAAGGAATTTCTATAAATATTTAGATAGTTTGGTATCAAAACTGTATTAATGGTTGGGATCCTCATTGTATACATAATTCGTGTGAGGATTTACCGAACCAATTAGGTATTGGGCTGCACATAAAACAAAAGAGTTTCAATCTCTATTGGAATTCTACGCTATGTACTTTACTTATAAATAAAGTATATTCTATATAAAATAGATTGATCGATCCTACGGTCCAAACATAGGATCTATCGGTAAACTACCGGAATCTTAACTATATAATAATTAATATTAATAGAATGAAGAATCGAATTCTATTCCATTAAAAATGATTAATTAATATCATAAGAATATTCTTATATATTAGAATATAACTCTAACTATATAGAATTTTTATTGAAAATTCGAGTGATTTATATTATCATTCTATTAATTCTTATTATATTTTCTATTAGATTAGAAATTTTATTATTCGAAATTTCTATTTCTTTGATTTCGAATTTTTTTTCTTTAAATGCAAAATATTACATTTGAAATAATTATATATAACTATATCCATATTAGTTATAGCAGATTCTATTAATTCTAAATTCTATTAGATTAGAGCGGATCGGTCCTAAGGAAAGGATAAGATAAGAATGCAATTCAGATCATAATGAGACATTCCTCTGGTTTCATTCGGAAAGGGAGGAGATAGGACGAAAAAAAAAAAGAAGAATGAATATCGACCGTTCCAGTATTCCCAATCGCGCGGGAAAAATGAGAGGGAGAGAGACATGTATATGTGGGATATATCCATCCATATTGAATTGCAGATACATCAATGATAGAATCATTTCCGATTGGACCAAATACTGGCCCACCGATAGAGATGAAAGAAGATGGGTAAGAAATAGGAGCAGACACTTTTTCGATATAGGAATCAGTATCTAATGAATTCAAGGGTTCCAACATAAGAGGGGGGATCCCAATGAGATCTCGGCCTCATAAGGGGG
>MY(Ms256)
TCCGTCGCTTTAGTCCACTCAGCCATCTCTCCCAATTACAAAAGGATAATTCATATGTGACGCGTGAAGTAAAGATTGATAAAAGTCTTTCTTTATCTTTCTTTTCTTTATTCTATATATATACGAATTTTATCAGCAATTGCATTTAGATAAGGATTCGAAACAGATATCTCCAATAGAAAGAGTACCTCTTTGATTTCGTACGAAAGGTTCTTTTATTCCCCCGGCCTGGCCAGTACCTATACCTAGCCAGGCCATTCCTTGTTTTGTTCCAATGAATCATAGATCAAATGATTTATCTGATTTGAAAACGAAAATACTTGTTATTGAAGCAGCAAGAAGGGCTATTTCCATTCCTATGACAGGAGTGTCATTTCTTATTATTCTTTGTTTTTCCTTTTATCGATTGACTTACTTTACTGGAATAAAAAAAAATGGAGCTATGGATTCTTGCACAATTCAACTTATTTTTATGTTCCGACTTCAATGGCTCTTTCGGGCCGGAACTGTCAGTAACGATTCCCCCAGCAAAAGAAAAGATATAACTTGTTATTTAAATGAACCTTCTTCTCCTATTTCATTAAGTCCCCCGTCGGAACACGTCAGCACTCACTCCAATTTTCATGATTCTGATCCTATCTGGATTACGTCTCACTCCCTTGTTCGACAAATGGTCCATTCATATACAATAATCATATTGTACTTTTACACATTTGGATGAAGCAACAGATTCGTCCATACCATTGGTATGGTTTGTAAGACCACGACTGATCCTGAAAGGGAATGAATGGAAAAAACAGCATGTCGTATCAATGGAGAACTCTGAGAATACTTCCTGGGTCGGTAGAAAATCTTGTTTTGATTCTTGGAACGGTACCAAATCAATTCACAGTTTGGTCGAGTGAATAAATGGATAGAGCCCTAATGGCTCCAATTATAAGGAAACCAAAAGCAACGAGCTCGGTTCATAATTCGAATGATTACCCGATCTAATTAGACGTTAAAAATGGATTAGTGCCTGATGCGGGAAAGGGTTCTCCTGTGAGTGGATCATCGATTCCTTTTTTTTTCATGAATCCTAACTATTAACTATTCTTTCTCTATTATGGAGTGGAGACGAATGTGTAGAAGAAACGGTATACTGATAAAGAGAATTTCTTCCAAAGTCAAAAGAGCGATCGGGTTGCAAAAATAAAGGATTTCTAACCATCTCTTGTAACTATAACGAACACAAACAAATTGGATGGAAAGAGAGAGGATCCGTTCATTGGACTCCCCGTCTCCGGGGTATCTATTCTTTTCTTACTATATACCCTGTTCTGACCGTATCGCACTATGTATCATTTGATAACCCAAGAAATCCCCCGTGCCTTTGTATAATTTCAAATGGAGGAATTACAAGGATATTTAGAAATAGATAGATCTAGGCAACGACACTTCCTATATCCGCTTCTATTTCAGGAGTATATCTACGCACTTGCTCATGATCATGATCGAAATAATAATAGCCCATATGATGTTCAATCGTCGAGATTGAAAGATTCAATGCAATATATTTTAGGAAACGTTAGAATCGATGAATAAAGACTCGTTCAAATGAATATTTGAACTTCAATAATCCTTAGTATCCCGGTATGGTGTCATTTTTAACAACAGGCTTTCACGTAGTATAAGTTCTTCTGGAACAGTTGGAACTAGATGGTTATGTCCTCAGTTGAGGTCTAGAACTAAGAATTGTCCCCTTTTTTATATCATTTTTTGATGATTCATTTCTCATTTATCTGATTTCATGGATCGGAAATGAAAAAAGATTCATTTTTCACTGAACAAAAGAAAATAAATAGGATTTTTTATGTACCACAATTGGATAACTACATCCAAGGAATTTCTATAAATATTTAGATAGTTTGGTATCAAAACTGTATTAATGGTTGGGATCCTCATTGTATACATAATTCGTGTGAGGATTTACCGAACCAATTAGGTATTGGGCTGCACATAAAACAAAAGAGTTTCAATCTCTATTGGAATTCTACGCTATGTACTTTACTTATAAATAAAGTATATTCTATATAAAATAGATTGATCGATCCTACGGTCCAAACATAGGATCTATCGGTAAACTACCGGAATCTTAACTATATAATAATTAATATTAATAGAATGAAGAATCGAATTCTATTCCATTAAAAATGATTAATTAATATCATAAGAATATTCTTATATATTAGAATATAACTCTAACTATATAGAATTTTTATTGAAAATTCGAGTGATTTATATTATCATTCTATTAATTCTTATTATATTTTCTATTAGATTAGAAATTTTATTATTCGAAATTTCTATTTCTTTGATTTCGAATTTTTTTTCTTTAAATGCAAAATATTACATTTGAAATAATTATATATAACTATATCCATATTAGTTATAGCAGATTCTATTAATTCTAAATTCTATTAGATTAGAGCGGATCGGTCCTAAGGAAAGGATAAGATAAGAATGCAATTCAGATCATAATGAGACATTCCTCTGGTTTCATTCGGAAAGGGAGGAGATAGGACGAAAAAAAAAAAGAAGAATGAATATCGACCGTTCCAGTATTCCCAATCGCGCGGAAAAAATGAGAGGGAGAGAGACATGTATATGTGGGATATATCCATCCATATTGAATTGCAGATACATCAATGATAGAATCATTTCCGATTGGACCAAATACTGGCCCACCGATAGAGATGAAAGAAGATGGGTAAGAAATAGGAGCAGACACTTTTTCGATATAGGAATCAGTATCTAATGAATTCAAGGGTTCCAACATAAGAGGGGTGATCCCAATGAGATCTCGGCCTCATAAGGGGG
>SC(Ms346)
TCCGTCGCTTTAGTCCACTCAGCCATCTCTCCCAATTACAAAAGGATAATTCATATGTGACGCGTGAAGTAAAGATTGATAAAAGTCTTTCTTTATCTTTCTTTTCTTTATTCTATATATATACGAATTTTATCAGCAATTGCATTTAGATAAGGATTCGAAACAGATATCTCCAATAGAAAGAGTACCTCTTTGATTTCGTACGAAAGGTTCTTTTATTCCCCCGGCCTGGCCAGTACCTATACCTAGCCAGGCCATTCCTTGTTTTGTTCCAATGAATCATAGATCAAATGATTTATCTGATTTGAAAACGAAAATACTTGTTATTGAAGCAGCAAGAAGGGCTATTTCCATTCCTATGACAGGAGTGTCATTTCTTATTATTCTTTGTTTTTCCTTTTATCGATTGACTTACTTTACTGGAATAAAAAAAAATGGAGCTATGGATTCTTGCACAATTCAACTTATTTTTATGTTCCGACTTCAATGGCTCTTTCGGGCCGGAACTGTCAGTAACGATTCCCCCAGCAAAAGAAAAGATATAACTTGTTATTTAAATGAACCTTCTTCTCCTATTTCATTAAGTCCCCCGTCGGAACACGTCAGCACTCACTCCAATTTTCATGATTCTGATCCTATCTTGATTACGTCTCACTCCCTTGTTCGACAAATGGTCCATTCATATACAATAATCATATTGTACTTTTACACATTTGGATGAAGCAACAGATTCGTCCATACCATTGGTATGGTTTGTAAGACCACGACTGATCCTGAAAGGGAATGAATGGAAAAAACAGCATGTCGTATCAATGGAGAACTCTGAGAATACTTCCTGGGTCGGTAGAAAATCTTGTTTTGATTCTTGGAACGGTACCAAATCAATTCACAGTTTGGTCGAGTGAATAAATGGATAGAGCCCTAATGGCTCCAATTATAAGGAAACCAAAAGCAACGAGCTCGGTTCATAATTCGAATGATTACCCGATCTAATTAGACGTTAAAAATGGATTAGTGCCTGATGCGGGAAAGGGTTCTCCTGTGAGTGGATCATCGATTCCTTTTTTTTTCATGAATCCTAACTATTAACTATTCTTTCTCTATTATGGAGTGGAGACAAATGTGTAGAAAAAACGGTATACTGATAAAGAGAATTTCTTCCAAAGTCAAAAGAGCGATCGGGTTGCAAAAATAAAGGATTTCTAACCATCTCTTGTAACTATAACGAACACAAACAAATTGGATGGAAAGAGAGAGGATCCGTTCATTGGACTCCCCGTCTCCGGGGTATCTATTCTTTTCTTACTATATACCCTGTTCTGACCGTATCGCACTATGTATCATTTGATAACCCAAGAAATCCCCCGTGCCTTTGTATAATTTCAAATGGAGGAATTACAAGGATATTTAGAAATAGATAGATCTAGGCAACGACACTTCCTATATCCGCTTCTATTTCAGGAGTATATCTACGCACTTGCTCATGATCATGATCGAAATAATAATAGCCCATATGATGTTCAATCGTCGAGATTGAAAGATTCAATGCAATATATTTTAGGAAACGTTAGAATCGATGAATAAAGACTCGTTCAAATGAATATTTGAACTTCAATAATCCTTAGTATCCCGGTATGGTGTCATTTTTAACAACAGGCTTTCACGTAGTATAAGTTCTTCTGGAACAGTTAGAACTAGATGGTTATGTCCTCAGTTGAGGTCTAGAACTAAGAATTGTCCCTTTTTTTATATCATTTTTTGATGATTCATTTCTCATTTATCTGATTTCATGGATCGGAAATGAAAAAAGATTCATTTTTCACTGAACAAAAGAAAATAAATAGGATTTTTTATGTACCACAATTGGATAACTACATCCAAGGAATTTCTATAAATATTTAGATAGTTTGGTATCAAAACTGTATTAATGGTTGGGATCCTCATTGTATACATAATTCGTGTGAGGATTTACCGAACCAATTAGGTATTAGGCTGCACATAAAACAAAAGAGTTTCAATCTCTATTGGAATTCTACGCTATGTACTTTACTTATAAATAAAGTATATTCTATATAAAATAGATTGATCGATCCTACGGTCCAAACATAGGATCTATCGGTAAACTACCGGAATCTTAACTATATAATAATTAATATTAATAGAATGAAGAATCGAATTCTATTCCATTAAAAATGATTAATTAATATCATAAGAATATTCTTATATATTAGAATATAACTCTAACTATATAGAATTTTTATTGAAAATTCGAGTGATTTATATTATCATTCTATTAATTCTTATTCTATTTTCTATTAGATTAGAAATTTTATTATTAGAAATTTCTATTTCTTTGATTTCGAATTTTTTTTCTTTAAATGCAAAATATTACATTTGAAATAATTATATATAACTATATCCATATTAGTTATAGCAGATTCTATTAATTCTAAATTCTATTAGATTAGAGCGGATCGGTCCTAAGGAAAGGATAAGATAAGAATGCAATTCAGATCATAATGAGACATTCCTCTGGTTTCATTCAGAAAGGGAGGAGATAGGACGAAAAAAAAAAAGAAGAATGAATATCGACCGTTCCAGTATTCCCAATCGCGCGGGAAAAATGAGAGGGAGAGAGACATGTATATGTGGGATATATCCATCCATATTGAATTGCAGATACATCAATGATAGAATCATTTCCGATTGGACCAAATACTGGCCCACCGATAGAGATGAAAGAAGATGGGTAAGAAATAGGAGCAGACACTTTTTCGATATAGGAATCAGTATCTAATGAATTCAAGGGTTCCAACATAAGAGGGGGGATCCCAATGAGATCTCGGCCTCATAAGGGGG
>SC(Ms351)
TCCGTCGCTTTAGTCCACTCAGCCATCTCTCCCAATTACAAAAGGATAATTCATATGTGACGCGTGAAGTAAAGATTGATAAAAGTCTTTCTTTATCTTTCTTTTCTTTATTCTATATATATACGAATTTTATCAGCAATTGCATTTAGATAAGGATTCGAAACAGATATCTCCAATAGAAAGAGTACCTCTTTGATTTCGTACGAAAGGTTCTTTTATTCCCCCGGCCTGGCCAGTACCTATACCTAGCCAGGCCATTCCTTGTTTTGTTCCAATGAATCATAGATCAAATGATTTATCTGATTTGAAAACGAAAATACTTGTTATTGAAGCAGCAAGAAGGGCTATTTCCATTCCTATGACAGGAGTGTCATTTCTTATTATTCTTTGTTTTTCCTTTTATCGATTGACTTACTTTACTGGAATAAAAAAAAATGGAGCTATGGATTCTTGCACAATTCAACTTATTTTTATGTTCCGACTTCAATGGCTCTTTCGGGCCGGAACTGTCAGTAACGATTCCCCCAGCAAAAGAAAAGATATAACTTGTTATTTAAATGAACCTTCTTCTCCTATTTCATTAAGTCCCCCGTCGGAACACGTCAGCACTCACTCCAATTTTCATGATTCTGATCCTATCTGGATTACGTCTCACTCCCTTGTTCGACAAATGGTCCATTCATATACAATAATCATATTGTACTTTTACACATTTGGATGAAGCAACAGATTCGTCCATACCATTGGTATGGTTTGTAAGACCACGACTGATCCTGAAAGGGAATGAATGGAAAAAACAGCATGTCGTATCAATGGAGAACTCTGAGAATACTTCCTGGGTCGGTAGAAAATCTTGTTTTGATTCTTGGAACGGTACCAAATCAATTCACAGTTTGGTCGAGTGAATAAATGGATAGAGCCCTAATGGCTCCAATTATAAGGAAACCAAAAGCAACGAGCTCGGTTCATAATTCGAATGATTACCCGATCTAATTAGACGTTAAAAATGGATTAGTGCCTGATGCGGGAAAGGGTTCTCCTGTGAGTGGATCATCGATTCCTTTTTTTTTCATGAATCCTAACTATTAACTATTCTTTCTCTATTATGGAGTGGAGACAAATGTGTAGAAAAAACGGTATACTGATAAAGAGAATTTCTTCCAAAGTCAAAAGAGCGATCGGGTTGCAAAAATAAAGGATTTCTAACCATCTCTTGTAACTATAACGAACACAAACAAATTGGATGGAAAGAGAGAGGATCCGTTCATTGGACTCCCCGTCTCCGGGGTATCTATTCTTTTCTTACTATATACCCTGTTCTGACCGTATCGCACTATGTATCATTTGATAACCCAAGAAATCCCCCGTGCCTTTGTATAATTTCAAATGGAGGAATTACAAGGATATTTAGAAATAGATAGATCTAGGCAACGACACTTCCTATATCCGCTTCTATTTCAGGAGTATATCTACGCACTTGCTCATGATCATGATCGAAATAATAATAGCCCATATGATGTTCAATCGTCGAGATTGAAAGATTCAATGCAATATATTTTAGGAAACGTTAGAATCGATGAATAAAGACTCGTTCAAATGAATATTTGAACTTCAATAATCCTTAGTATCCCGGTATGGTGTCATTTTTAACAACAGGCTTTCACGTAGTATAAGTTCTTCTGGAACAGTTAGAACTAGATGGTTATGTCCTCAGTTGAGGTCTAGAACTAAGAATTGTCCCTTTTTTTATATCATTTTTTGATGATTCATTTCTCATTTATCTGATTTCATGGATCGGAAATGAAAAAAGATTCATTTTTCACTGAACAAAAGAAAATAAATAGGATTTTTTATGTACCACAATTGGATAACTACATCCAAGGAATTTCTATAAATATTTAGATAGTTTGGTATCAAAACTGTATTAATGGTTGGGATCCTCATTGTATACATAATTCGTGTGAGGATTTACCGAACCAATTAGGTATTAGGCTGCACATAAAACAAAAGAGTTTCAATCTCTATTGGAATTCTACGCTATGTACTTTACTTATAAATAAAGTATATTCTATATAAAATAGATTGATCGATCCTACGGTCCAAACATAGGATCTATCGGTAAACTACCGGAATCTTAACTATATAATAATTAATATTAATAGAATGAAGAATCGAATTCTATTCCATTAAAAATGATTAATTAATATCATAAGAATATTCTTATATATTAGAATATAACTCTAACTATATAGAATTTTTATTGAAAATTCGAGTGATTTATATTATCATTCTATTAATTCTTATTCTATTTTCTATTAGATTAGAAATTTTATTATTAGAAATTTCTATTTCTTTGATTTCGAATTTTTTTTCTTTAAATGCAAAATATTACATTTGAAATAATTATATATAACTATATCCATATTAGTTATAGCAGATTCTATTAATTCTAAATTCTATTAGATTAGAGCGGATCGTTCCTAAGGAAAGGATAAGATAAGAATGCAATTCAGATCATAATGAGACATTCCTCTGGTTTCATTCAGAAAGGGAGGAGATAGGACGAAAAAAAAAAAGAAGAATGAATATCGACCGTTCCAGTATTCCCAATCGCGCGGGAAAAATGAGAGGGAGAGAGACATGTATATGTGGGATATATCCATCCATATTGAATTGCAGATACATCAATGATAGAATCATTTCCGATTGGACCAAATACTGGCCCACCGATAGAGATGAAAGAAGATGGGTAAGAAATAGGAGCAGACACTTTTTCGATATAGGAATCAGTATCTAATGAATTCAAGGGTTCCAACATAAGAGGGGGGATCCCAATGAGATCTCGGCCTCATAAGGGGG
>SC(Ms355)
TCCGTCGCTTTAGTCCACTCAGCCATCTCTCCCAATTACAAAAGGATAATTCATATGTGACGCGTGAAGTAAAGATTGATAAAAGTCTTTCTTTATCTTTCTTTTCTTTATTCTATATATATACGAATTTTATCAGCAATTGCATTTAGATAAGGATTCGAAACAGATATCTCCAATAGAAAGAGTACCTCTTTGATTTCGTACGAAAGGTTCTTTTATTCCCCCGGCCTGGCCAGTACCTATACCTAGCCAGGCCATTCCTTGTTTTGTTCCAATGAATCATAGATCAAATGATTTATCTGATTTGAAAACGAAAATACTTGTTATTGAAGCAGCAAGAAGGGCTATTTCCATTCCTATGACAGGAGTGTCATTTCTTATTATTCTTTGTTTTTCCTTTTATCGATTGACTTACTTTACTGGAATAAAAAAAAATGGAGCTATGGATTCTTGCACAATTCAACTTATTTTTATGTTCCGACTTCAATGGCTCTTTCGGGCCGGAACTGTCAGTAACGATTCCCCCAGCAAAAGAAAAGATATAACTTGTTATTTAAATGAACCTTCTTCTCCTATTTCATTAAGTCCCCCGTCGGAACACGTCAGCACTCACTCCAATTTTCATGATTCTGATCCTATCTTGATTACGTCTCACTCCCTTGTTCGACAAATGGTCCATTCATATACAATAATCATATTGTACTTTTACACATTTGGATGAAGCAACAGATTCGTCCATACCATTGGTATGGTTTGTAAGACCACGACTGATCCTGAAAGGGAATGAATGGAAAAAACAGCATGTCGTATCAATGGAGAACTCTGAGAATACTTCCTGGGTCGGTAGAAAATCTTGTTTTGATTCTTGGAACGGTACCAAATCAATTCACAGTTTGGTCGAGTGAATAAATGGATAGAGCCCTAATGGCTCCAATTATAAGGAAACCAAAAGCAACGAGCTCGGTTCATAATTCGAATGATTACCCGATCTAATTAGACGTTAAAAATGGATTAGTGCCTGATGCGGGAAAGGGTTCTCCTGTGAGTGGATCATCGATTCCTTTTTTTTTCATGAATCCTAACTATTAACTATTCTTTCTCTATTATGGAGTGGAGACAAATGTGTAGAAAAAACGGTATACTGATAAAGAGAATTTCTTCCAAAGTCAAAAGAGCGATCGGGTTGCAAAAATAAAGGATTTCTAACCATCTCTTGTAACTATAACGAACACAAACAAATTGGATGGAAAGAGAGAGGATCCGTTCATTGGACTCCCCGTCTCCGGGGTATCTATTCTTTTCTTACTATATACCCTGTTCTGACCGTATCGCACTATGTATCATTTGATAACCCAAGAAATCCCCCGTGCCTTTGTATAATTTCAAATGGAGGAATTACAAGGATATTTAGAAATAGATAGATCTAGGCAACGACACTTCCTATATCCGCTTCTATTTCAGGAGTATATCTACGCACTTGCTCATGATCATGATCGAAATAATAATAGCCCATATGATGTTCAATCGTCGAGATTGAAAGATTCAATGCAATATATTTTAGGAAACGTTAGAATCGATGAATAAAGACTCGTTCAAATGAATATTTGAACTTCAATAATCCTTAGTATCCCGGTATGGTGTCATTTTTAACAACAGGCTTTCACGTAGTATAAGTTCTTCTGGAACAGTTAGAACTAGATGGTTATGTCCTCAGTTGAGGTCTAGAACTAAGAATTGTCCCTTTTTTTATATCATTTTTTGATGATTCATTTCTCATTTATCTGATTTCATGGATCGGAAATGAAAAAAGATTCATTTTTCACTGAACAAAAGAAAATAAATAGGATTTTTTATGTACCACAATTGGATAACTACATCCAAGGAATTTCTATAAATATTTAGATAGTTTGGTATCAAAACTGTATTAATGGTTGGGATCCTCATTGTATACATAATTCGTGTGAGGATTTACCGAACCAATTAGGTATTAGGCTGCACATAAAACAAAAGAGTTTCAATCTCTATTGGAATTCTACGCTATGTACTTTACTTATAAATAAAGTATATTCTATATAAAATAGATTGATCGATCCTACGGTCCAAACATAGGATCTATCGGTAAACTACCGGAATCTTAACTATATAATAATTAATATTAATAGAATGAAGAATCGAATTCTATTCCATTAAAAATGATTAATTAATATCATAAGAATATTCTTATATATTAGAATATAACTCTAACTATATAGAATTTTTATTGAAAATTCGAGTGATTTATATTATCATTCTATTAATTCTTATTCTATTTTCTATTAGATTAGAAATTTTATTATTAGAAATTTCTATTTCTTTGATTTCGAATTTTTTTTCTTTAAATGCAAAATATTACATTTGAAATAATTATATATAACTATATCCATATTAGTTATAGCAGATTCTATTAATTCTAAATTCTATTAGATTAGAGCGGATCGGTCCTAAGGAAAGGATAAGATAAGAATGCAATTCAGATCATAATGAGACATTCCTCTGGTTTCATTCAGAAAGGGAGGAGATAGGACGAAAAAAAAAAAGAAGAATGAATATCGACCGTTCCAGTATTCCCAATCGCGCGGGAAAAATGAGAGGGAGAGAGACATGTATATGTGGGATATATCCATCCATATTGAATTGCAGATACATCAATGATAGAATCATTTCCGATTGGACCAAATACTGGCCCACCGATAGAGATGAAAGAAGATGGGTAAGAAATAGGAGCAGACACTTTTTCGATATAGGAATCAGTATCTAATGAATTCAAGGGTTCCAACATAAGAGGGGGGATCCCAATGAGATCTCGGCCTCATAAGGGGG
>SC(Ms361)
TCCGTCGCTTTAGTCCACTCAGCCATCTCTCCCAATTACAAAAGGATAATTCATATGTGACGCGTGAAGTAAAGATTGATAAAAGTCTTTCTTTATCTTTCTTTTCTTTATTCTATATATATACGAATTTTATCAGCAATTGCATTTAGATAAGGATTCGAAACAGATATCTCCAATAGAAAGAGTACCTCTTTGATTTCGTACGAAAGGTTCTTTTATTCCCCCGGCCTGGCCAGTACCTATACCTAGCCAGGCCATTCCTTGTTTTGTTCCAATGAATCATAGATCAAATGATTTATCTGATTTGAAAACGAAAATACTTGTTATTGAAGCAGCAAGAAGGGCTATTTCCATTCCTATGACAGGAGTGTCATTTCTTATTATTCTTTGTTTTTCCTTTTATCGATTGACTTACTTTACTGGAATAAAAAAAAATGGAGCTATGGATTCTTGCACAATTCAACTTATTTTTATGTTCCGACTTCAATGGCTCTTTCGGGCCGGAACTGTCAGTAACGATTCCCCCAGCAAAAGAAAAGATATAACTTGTTATTTAAATGAACCTTCTTCTCCTATTTCATTAAGTCCCCCGTCGGAACACGTCAGCACTCACTCCAATTTTCATGATTCTGATCCTATCTTGATTACGTCTCACTCCCTTGTTCGACAAATGGTCCATTCATATACAATAATCATATTGTACTTTTACACATTTGGATGAAGCAACAGATTCGTCCATACCATTGGTATGGTTTGTAAGACCACGACTGATCCTGAAAGGGAATGAATGGAAAAAACAGCATGTCGTATCAATGGAGAACTCTGAGAATACTTCCTGGGTCGGTAGAAAATCTTGTTTTGATTCTTGGAACGGTACCAAATCAATTCACAGTTTGGTCGAGTGAATAAATGGATAGAGCCCTAATGGCTCCAATTATAAGGAAACCAAAAGCAACGAGCTCGGTTCATAATTCGAATGATTACCCGATCTAATTAGACGTTAAAAATGGATTAGTGCCTGATGCGGGAAAGGGTTCTCCTGTGAGTGGATCATCGATTCCTTTTTTTTTCATGAATCCTAACTATTAACTATTCTTTCTCTATTATGGAGTGGAGACAAATGTGTAGAAAAAACGGTATACTGATAAAGAGAATTTCTTCCAAAGTCAAAAGAGCGATCGGGTTGCAAAAATAAAGGATTTCTAACCATCTCTTGTAACTATAACGAACACAAACAAATTGGATGGAAAGAGAGAGGATCCGTTCATTGGACTCCCCGTCTCCGGGGTATCTATTCTTTTCTTACTATATACCCTGTTCTGACCGTATCGCACTATGTATCATTTGATAACCCAAGAAATCCCCCGTGCCTTTGTATAATTTCAAATGGAGGAATTACAAGGATATTTAGAAATAGATAGATCTAGGCAACGACACTTCCTATATCCGCTTCTATTTCAGGAGTATATCTACGCACTTGCTCATGATCATGATCGAAATAATAATAGCCCATATGATGTTCAATCGTCGAGATTGAAAGATTCAATGCAATATATTTTAGGAAACGTTAGAATCGATGAATAAAGACTCGTTCAAATGAATATTTGAACTTCAATAATCCTTAGTATCCCGGTATGGTGTCATTTTTAACAACAGGCTTTCACGTAGTATAAGTTCTTCTGGAACAGTTGGAACTAGATGGTTATGTCCTCAGTTGAGGTCTAGAACTAAGAATTGTCCCCTTTTTTATATCATTTTTTGATGATTCATTTCTCATTTATCTGATTTCATGGATCGGAAATGAAAAAAGATTCATTTTTCACTGAACAAAAGAAAATAAATAGGATTTTTTATGTACCACAATTGGATAACTACATCCAAGGAATTTCTATAAATATTTAGATAGTTTGGTATCAAAACTGTATTAATGGTTGGGATCCTCATTGTATACATAATTCGTGTGAGGATTTACCGAACCAATTAGGTATTGGGCTGCACATAAAACAAAAGAGTTTCAATCTCTATTGGAATTCTACGCTATGTACTTTACTTATAAATAAAGTATATTCTATATAAAATAGATTGATCGATCCTACGGTCCAAACATAGGATCTATCGGTAAACTACCGGAATCTTAACTATATAATAATTAATATTAATAGAATGAAGAATCGAATTCTATTCCATTAAAAATGATTAATTAATATCATAAGAATATTCTTATATATTAGAATATAACTCTAACTATATAGAATTTTTATTGAAAATTCGAGTGATTTATATTATCATTCTATTAATTCTTATTCTATTTTCTATTAGATTAGAAATTTTATTATTAGAAATTTCTATTTCTTTGATTTCGAATTTTTTTTCTTTAAATGCAAAATATTACATTTGAAATAATTATATATAACTATATCCATATTAGTTATAGCAGATTCTATTAATTCTAAATTCTATTAGATTAGAGCGGATCGGTCCTAAGGAAAGGATAAGATAAGAATGCAATTCAGATCATAATGAGACATTCCTCTGGTTTCATTCAGAAAGGGAGGAGATAGGACGAAAAAAAAAAAGAAGAATGAATATCGACCGTTCCAGTATTCCCAATCGCGCGGGAAAAATGAGAGGGAGAGAGACATGTATATGTGGGATATATCCATCCATATTGAATTGCAGATACATCAATGATAGAATCATTTCCGATTGGACCAAATACTGGCCCACCGATAGAGATGAAAGAAGATGGGTAAGAAATAGGAGCAGACACTTTTTCGATATAGGAATCAGTATCTAATGAATTCAAGGGTTCCAACATAAGAGGGGGGATCCCAATGAGATCTCGGCCTCATAAGGGGG
>SC(Ms365)
TCCGTCGCTTTAGTCCACTCAGCCATCTCTCCCAATTACAAAAGGATAATTCATATGTGACGCGTGAAGTAAAGATTGATAAAAGTCTTTCTTTATCTTTCTTTTCTTTATTCTATATATATACGAATTTTATCAGCAATTGCATTTAGATAAGGATTCGAAACAGATATCTCCAATAGAAAGAGTACCTCTTTGATTTCGTACGAAAGGTTCTTTTATTCCCCCGGCCTGGCCAGTACCTATACCTAGCCAGGCCATTCCTTGTTTTGTTCCAATGAATCATAGATCAAATGATTTATCTGATTTGAAAACGAAAATACTTGTTATTGAAGCAGCAAGAAGGGCTATTTCCATTCCTATGACAGGAGTGTCATTTCTTATTATTCTTTGTTTTTCCTTTTATCGATTGACTTACTTTACTGGAATAAAAAAAAATGGAGCTATGGATTCTTGCACAATTCAACTTATTTTTATGTTCCGACTTCAATGGCTCTTTCGGGCCGGAACTGTCAGTAACGATTCCCCCAGCAAAAGAAAAGATATAACTTGTTATTTAAATGAACCTTCTTCTCCTATTTCATTAAGTCCCCCGTCGGAACACGTCAGCACTCACTCCAATTTTCATGATTCTGATCCTATCTTGATTACGTCTCACTCCCTTGTTCGACAAATGGTCCATTCATATACAATAATCATATTGTACTTTTACACATTTGGATGAAGCAACAGATTCGTCCATACCATTGGTATGGTTTGTAAGACCACGACTGATCCTGAAAGGGAATGAATGGAAAAAACAGCATGTCGTATCAATGGAGAACTCTGAGAATACTTCCTGGGTCGGTAGAAAATCTTGTTTTGATTCTTGGAACGGTACCAAATCAATTCACAGTTTGGTCGAGTGAATAAATGGATAGAGCCCTAATGGCTCCAATTATAAGGAAACCAAAAGCAACGAGCTCGGTTCATAATTCGAATGATTACCCGATCTAATTAGACGTTAAAAATGGATTAGTGCCTGATGCGGGAAAGGGTTCTCCTGTGAGTGGATCATCGATTCCTTTTTTTTTCATGAATCCTAACTATTAACTATTCTTTCTCTATTATGGAGTGGAGACAAATGTGTAGAAAAAACGGTATACTGATAAAGAGAATTTCTTCCAAAGTCAAAAGAGCGATCGGGTTGCAAAAATAAAGGATTTCTAACCATCTCTTGTAACTATAACGAACACAAACAAATTGGATGGAAAGAGAGAGGATCCGTTCATTGGACTCCCCGTCTCCGGGGTATCTATTCTTTTCTTACTATATACCCTGTTCTGACCGTATCGCACTATGTATCATTTGATAACCCAAGAAATCCCCCGTGCCTTTGTATAATTTCAAATGGAGGAATTACAAGGATATTTAGAAATAGATAGATCTAGGCAACGACACTTCCTATATCCGCTTCTATTTCAGGAGTATATCTACGCACTTGCTCATGATCATGATCGAAATAATAATAGCCCATATGATGTTCAATCGTCGAGATTGAAAGATTCAATGCAATATATTTTAGGAAACGTTAGAATCGATGAATAAAGACTCGTTCAAATGAATATTTGAACTTCAATAATCCTTAGTATCCCGGTATGGTGTCATTTTTAACAACAGGCTTTCACGTAGTATAAGTTCTTCTGGAACAGTTAGAACTAGATGGTTATGTCCTCAGTTGAGGTCTAGAACTAAGAATTGTCCCTTTTTTTATATCATTTTTTGATGATTCATTTCTCATTTATCTGATTTCATGGATCGGAAATGAAAAAAGATTCATTTTTCACTGAACAAAAGAAAATAAATAGGATTTTTTATGTACCACAATTGGATAACTACATCCAAGGAATTTCTATAAATATTTAGATAGTTTGGTATCAAAACTGTATTAATGGTTGGGATCCTCATTGTATACATAATTCGTGTGAGGATTTACCGAACCAATTAGGTATTAGGCTGCACATAAAACAAAAGAGTTTCAATCTCTATTGGAATTCTACGCTATGTACTTTACTTATAAATAAAGTATATTCTATATAAAATAGATTGATCGATCCTACGGTCCAAACATAGGATCTATCGGTAAACTACCGGAATCTTAACTATATAATAATTAATATTAATAGAATGAAGAATCGAATTCTATTCCATTAAAAATGATTAATTAATATCATAAGAATATTCTTATATATTAGAATATAACTCTAACTATATAGAATTTTTATTGAAAATTCGAGTGATTTATATTATCATTCTATTAATTCTTATTCTATTTTCTATTAGATTAGAAATTTTATTATTAGAAATTTCTATTTCTTTGATTTCGAATTTTTTTTCTTTAAATGCAAAATATTACATTTGAAATAATTATATATAACTATATCCATATTAGTTATAGCAGATTCTATTAATTCTAAATTCTATTAGATTAGAGCGGATCGGTCCTAAGGAAAGGATAAGATAAGAATGCAATTCAGATCATAATGAGACATTCCTCTGGTTTCATTCAGAAAGGGAGGAGATAGGACGAAAAAAAAAAAGAAGAATGAATATCGACCGTTCCAGTATTCCCAATCGCGCGGGAAAAATGAGAGGGAGAGAGACATGTATATGTGGGATATATCCATCCATATTGAATTGCAGATACATCAATGATAGAATCATTTCCGATTGGACCAAATACTGGCCCACCGATAGAGATGAAAGAAGATGGGTAAGAAATAGGAGCAGACACTTTTTCGATATAGGAATCAGTATCTAATGAATTCAAGGGTTCCAACATAAGAGGGGGGATCCCAATGAGATCTCGGCCTCATAAGGGGG
>SI(Mp75)
TCCGTCGCTTTAGTCCACTCAGCCATCTCTCCCAATTACAAAAGGATAATTCATATGTGACGCGTGAAGTAAAGATTGATAAAAGTCTTTCTTTATCTTTCTTTTCTTTATTCTATATATATACGAATTTTATCAGCAATTGCATTTAGATAAGGATTCGAAACAGATATCTCCAATAGAAAGAGTACCTCTTTGATTTCGTACGAAAGGTTCTTTTATTCCCCCGGCCTGGCCAGTACCTATACCTAGCCGGGCCATTCCTTGTTTTGTTCCAATGAATCATAGATCAAATGATTTATCTGATTTGAAAACGAAAATACTTGTTATTGAAGCAGCAAGAAGGGCTATTTCCATTCCTATGACAGGAGTGTCATTTCTTATTATTCTTTGTTTTTCCTTTTATCGATTGACTTACTTTACTGGAATAAAAAAAAATGGAGCTATGGATTCTTGCACAATTCAACTTATTTTTATGTTCCGACTTCAATGGCTCTTTCGGGCCGGAACTGTCAGTAACGATTCCCCCAGCAAAAGAAAAGATATAACTTGTTATTTAAATGAACCTTCTTCTCCTATTTCATTAAGTCCCCCGTCGGAACACGTCAGCACTCACTCCAATTTTCATGATTCTGATCCTATCTGGATTACGTCTCACTCCCTTGTTCGACAAATGGTCCATTCATATACAATAATCATATTGTACTTTTACACATTTGGATGAAGCAACAGATTCGTCCATACCATTGGTATGGTTTGTAAGACCACGACTGATCCTGAAAGGGAATGAATGGAAAAAACAGCATGTCGTATCAATGGAGAACTCTGAGAATACTTCCTGGGTCGGTAGAAAATCTTGTTTTGATTCTTGGAACGGTACCAAATCAATTCACAGTTTGGTCGAGTGAATAAATGGATAGAGCCCTAATGGCTCCAATTATAAGGAAACCAAAAGCAACGAGCTCGGTTCATAATTCGAATGATTACCCGATCTAATTAGACGTTAAAAATGGATTAGTGCCTGATGCGGGAAAGGGTTCTCCTGTGAGTGGATCATCGATTCCTTTTTTTTTCATGAATCCTAACTATTAACTATTCTTTCTCTATTATGGAGTGGAGACAAATGTGTAGAAAAAACGGTATACTGATAAAGAGAATTTCTTCCAAAGTCAAAAGAGCGATCGGGTTGCAAAAATAAAGGATTTCTAACCATCTCTTGTAACTATAACGAACACAAACAAATTGGATGGAAAGAGAGAGGATCCGTTCATTGGACTCCCCGTCTCCGGGGTATCTATTCTTTTCTTACTATATACCCTGTTCTGACCGTATCGCACTATGTATCATTTGATAACCCAAGAAATCCCCCGTGCCTTTGTATAATTTCAAATGGAGGAATTACAAGGATATTTAGAAATAGATAGATCTAGGCAACGACACTTCCTATATCCGCTTCTATTTCAGGAGTATATCTACGCACTTGCTCATGATCATGATCGAAATAATAATAGCCCATATGATGTTCAATCGTCGAGATTGAAAGATTCAATGCAATATATTTTAGGAAACGTTAGAATCGATGAATAAAGACTCGTTCAAATGAATATTTGAACTTCAATAATCCTTAGTATCCCGGTATGGTGTCATTTTTAACAACAGGCTTTCACGTAGTATAAGTTCTTCTGGAACAGTTGGAACTAGATGGTTATGTCCTCAGTTGAGGTCTAGAACTAAGAATTGTCCCTTTTTTTATATCATTTTTTGATGATTCATTTCTCATTTATCTGATTTCATGGATCGGAAATGAAAAAAGATTCATTTTTCACTGAACAAAAGAAAATAAATAGGATTTTTTATGTACCACAATTGGATAACTACATCCAAGGAATTTCTATAAATATTTAGATAGTTTGGTATCAAAACTGTATTAATGGTTGGGATCCTCATTGTATACATAATTCGTGTGAGGATTTACCGAACCAATTAGGTATTGGGCTGCACATAAAACAAAAGAGTTTCAATCTCTATTGGAATTCTACGCTATGTACTTTACTTATAAATAAAGTATATTCTATATAAAATAGATTGATCGATCCTACGGTCCAAACATAGGATCTATCGGTAAACTACCGGAATCTTAACTATATAATAATTAATATTAATAGAATGAAGAATCGAATTCTATTCCATTAAAAATGATTAATTAATATCATAAGAATATTCTTATATATTAGAATATAACTCTAACTATATAGAATTTTTATTGAAAATTCGAGTGATTTATATTATCATTCTATTAATTCTTATTCTATTTTCTATTAGATTAGAAATTTTATTATTCGAAATTTCTATTTCTTTGATTTCGAATTTTTTTTCTTTAAATGCAAAATATTACATTTGAAATAATTATATATAACTATATCCATATTAGTTATAGCAGATTCTATTAATTCTAAATTCTATTAGATTAGAGCGGATCGGTCCTAAGGAAAGGATAAGATAAGAATGCAATTCAGATCATAATGAGACATTCCTCTGGTTTCATTCGGAAAGGGAGGAGATAGGACGAAAAAAAAAA-GAAGAATGAATATCGACCGTTCCAGTATTCCCAATCGCGCGGGAAAAATGAGAGGGAGAGAGACATGTATATGTGGGATATATCCATCCATATTGAATTGCAGATACATCAATGATAGAATCATTTCCGATTGGACCAAATACTGGCCCACCGATAGAGATGAAAGAAGATGGGTAAGAAATAGGAGCAGACACTTTTTCGATATAGGAATCAGTATCTAATGAATTCAAGGGTTCCAACATAAGAGGGGGGATCCCAATGAGATCTCGGCCTCATAAGGGGG
>SI(Mp79)
TCCGTCGCTTTAGTCCACTCAGCCATCTCTCCCAATTACAAAAGGATAATTCATATGTGACGCGTGAAGTAAAGATTGATAAAAGTCTTTCTTTATCTTTCTTTTCTTTATTCTATATATATACGAATTTTATCAGCAATTGCATTTAGATAAGGATTCGAAACAGATATCTCCAATAGAAAGAGTACCTCTTTGATTTCGTACGAAAGGTTCTTTTATTCCCCCGGCCTGGCCAGTACCTATACCTAGCCAGGCCATTCCTTGTTTTGTTCCAATGAATCATAGATCAAATGATTTATCTGATTTGAAAACGAAAATACTTGTTATTGAAGCAGCAAGAAGGGCTATTTCCATTCCTATGACAGGAGTGTCATTTCTTATTATTCTTTGTTTTTCCTTTTATCGATTGACTTACTTTACTGGAATAAAAAAAAATGGAGCTATGGATTCTTGCACAATTCAACTTATTTTTATGTTCCGACTTCAATGGCTCTTTCGGGCCGGAACTGTCAGTAACGATTCCCCCAGCAAAAGAAAAGATATAACTTGTTATTTAAATGAACCTTCTTCTCCTATTTCATTAAGTCCCCCGTCGGAACACGTCAGCACTCACTCCAATTTTCATGATTCTGATCCTATCTTGATTACGTCTCACTCCCTTGTTCGACAAATGGTCCATTCATATACAATAATCATATTGTACTTTTACACATTTGGATGAAGCAACAGATTCGTCCATACCATTGGTATGGTTTGTAAGACCACGACTGATCCTGAAAGGGAATGAATGGAAAAAACAGCATGTCGTATCAATGGAGAACTCTGAGAATACTTCCTGGGTCGGTAGAAAATCTTGTTTTGATTCTTGGAACGGTACCAAATCAATTCACAGTTTGGTCGAGTGAATAAATGGATAGAGCCCTAATGGCTCCAATTATAAGGAAACCAAAAGCAACGAGCTCGGTTCATAATTCGAATGATTACCCGATCTAATTAGACGTTAAAAATGGATTAGTGCCTGATGCGGGAAAGGGTTCTCCTGTGAGTGGATCATCGATTCCTTTTTTTTTCATGAATCCTAACTATTAACTATTCTTTCTCTATTATGGAGTGGAGACGAATGTGTAGAAAAAACGGTATACTGATAAAGAGAATTTCTTCCAAAGTCAAAAGAGCGATCGGGTTGCAAAAATAAAGGATTTCTAACCATCTCTTGTAACTATAACGAACACAAACAAATTGGATGGAAAGAGAGAGGATCCGTTCATTGGACTCCCCGTCTCCGGGGTATCTATTCTTTTCTTACTATATACCCTGTTCTGACCGTATCGCACTATGTATCATTTGATAACCCAAGAAATCCCCCGTGCCTTTGTATAATTTCAAATGGAGGAATTACAAGGATATTTAGAAATAGATAGATCTAGGCAACGACACTTCCTATATCCGCTTCTATTTCAGGAGTATATCTACGCGCTTGCTCATGATCATGATCGAAATAATAATAGCCCATATGATGTTCAATCGTCGAGATTGAAAGATTCAATGCAATATATTTTAGGAAACGTTAGAATCGATGAATAAAGACTCGTTCAAATGAATATTTGAACTTCAATAATCCTTAGTATCCCGGTATGGTGTCATTTTTAACAACAGGCTTTCACGTAGTATAAGTTCTTCTGGAACAGTTGGAACTAGATGGTTATGTCCTCAGTTGAGGTCTAGAACTAAGAATTGTCCCTTTTTTTATATCATTTTTTGATGATTCATTTCTCATTTATCTGATTTCATGGATCGGAAATGAAAAAAGATTCATTTTTCACTGAACAAAAGAAAATAAATAGGATTTTTTATGTACCACAATTGGATAACTACATCCAAGGAATTTCTATAAATATTTAGATAGTTTGGTATCAAAACTGTATTAATGGTTGGGATCCTCATTGTATACATAATTCGTGTGAGGATTTACCGAACCAATTAGGTATTGGGCTGCACATAAAACAAAAGAGTTTCAATCTCTATTGGAATTCTACGCTATGTACTTTACTTATAAATAAAGTATATTCTATATAAAATAGATTGATCGATCCTACGGTCCAAACATAGGATCTATCGGTAAACTACCGGAATCTTAACTATATAATAATTAATATTAATAGAATGAAGAATCGAATTCTATTCCATTAAAAATGATTAATTAATATCATAAGAATATTCTTATATATTAGAATATAACTCTAACTATATAGAATTTTTATTGAAAATTCGAGTGATTTATATTATCATTCTATTAATTCTTATTCTATTTTCTATTAGATTAGAAATTTTATTATTCGAAATTTCTATTTCTTTGATTTCGAATTTTTTTTCTTTAAATGCAAAATATTACATTTGAAATAATTATATATAACTATATCCATATTAGTTATAGCAGATTCTATTAATTCTAAATTCTATTAGATTAGAGCGGATCGGTCCTAAGGAAAGGATAAGATAAGAATGCAATTCAGATCATAATGAGACATTCCTCTGGTTTCATTCGGAAAGGGAGGAGATAGGACGAAAAAAAAAA-GAAGAATGAATATCGACCGTTCCAGTATTCCCAATCGCGCGGGAAAAATGAGAGGGAGAGAGACATGTATATGTGGGATATATCCATCCATATTGAATTGCAGATACATCAATGATAGAATCATTTCCGATTGGACCAAATACTGGCCCACCGATAGAGATGAAAGAAGATGGGTAAGAAATAGGAGCAGACACTTTTTCGATATAGGAATCAGTATCTAATGAATTCAAGGGTTCCAACATAAGAGGGGGGATCCCAATGAGATCTCGGCCTCATAAGGGGG
>SI(Mp84)
TCCGTCGCTTTAGTCCACTCAGCCATCTCTCCCAATTACAAAAGGATAATTCATATGTGACGCGTGAAGTAAAGATTGATAAAAGTCTTTCTTTATCTTTCTTTTCTTTATTCTATATATATACGAATTTTATCAGCAATTGCATTTAGATAAGGATTCGAAACAGATATCTCCAATAGAAAGAGTACCTCTTTGATTTCGTACGAAAGGTTCTTTTATTCCCCCGGCCTGGCCAGTACCTATACCTAGCCGGGCCATTCCTTGTTTTGTTCCAATGAATCATAGATCAAATGATTTATCTGATTTGAAAACGAAAATACTTGTTATTGAAGCAGCAAGAAGGGCTATTTCCATTCCTATGACAGGAGTGTCATTTCTTATTATTCTTTGTTTTTCCTTTTATCGATTGACTTACTTTACTGGAATAAAAAAAAATGGAGCTATGGATTCTTGCACAATTCAACTTATTTTTATGTTCCGACTTCAATGGCTCTTTCGGGCCGGAACTGTCAGTAACGATTCCCCCAGCAAAAGAAAAGATATAACTTGTTATTTAAATGAACCTTCTTCTCCTATTTCATTAAGTCCCCCGTCGGAACACGTCAGCACTCACTCCAATTTTCATGATTCTGATCCTATCTGGATTACGTCTCACTCCCTTGTTCGACAAATGGTCCATTCATATACAATAATCATATTGTACTTTTACACATTTGGATGAAGCAACAGATTCGTCCATACCATTGGTATGGTTTGTAAGACCACGACTGATCCTGAAAGGGAATGAATGGAAAAAACAGCATGTCGTATCAATGGAGAACTCTGAGAATACTTCCTGGGTCGGTAGAAAATCTTGTTTTGATTCTTGGAACGGTACCAAATCAATTCACAGTTTGGTCGAGTGAATAAATGGATAGAGCCCTAATGGCTCCAATTATAAGGAAACCAAAAGCAACGAGCTCGGTTCATAATTCGAATGATTACCCGATCTAATTAGACGTTAAAAATGGATTAGTGCCTGATGCGGGAAAGGGTTCTCCTGTGAGTGGATCATCGATTCCTTTTTTTTTCATGAATCCTAACTATTAACTATTCTTTCTCTATTATGGAGTGGAGACGAATGTGTAGAAGAAACGGTATACTGATAAAGAGAATTTCTTCCAAAGTCAAAAGAGCGATCGGGTTGCAAAAATAAAGGATTTCTAACCATCTCTTGTAACTATAACGAACACAAACAAATTGGATGGAAAGAGAGAGGATCCGTTCATTGGACTCCCCGTCTCCGGGGTATCTATTCTTTTCTTACTATATACCCTGTTCTGACCGTATCGCACTATGTATCATTTGATAACCCAAGAAATCCCCCGTGCCTTTGTATAATTTCAAATGGAGGAATTACAAGGATATTTAGAAATAGATAGATCTAGGCAACGACACTTCCTATATCCGCTTCTATTTCAGGAGTATATCTACGCACTTGCTCATGATCATGATCGAAATAATAATAGCCCATATGATGTTCAATCGTCGAGATTGAAAGATTCAATGCAATATATTTTAGGAAACGTTAGAATCGATGAATAAAGACTCGTTCAAATGAATATTTGAACTTCAATAATCCTTAGTATCCCGGTATGGTGTCATTTTTAACAACAGGCTTTCACGTAGTATAAGTTCTTCTGGAACAGTTGGAACTAGATGGTTATGTCCTCAGTTGAGGTCTAGAACTAAGAATTGTCCCTTTTTTTATATCATTTTTTGATGATTCATTTCTCATTTATCTGATTTCATGGATCGGAAATGAAAAAAGATTCATTTTTCACTGAACAAAAGAAAATAAATAGGATTTTTTATGTACCACAATTGGATAACTACATCCAAGGAATTTCTATAAATATTTAGATAGTTTGGTATCAAAACTGTATTAATGGTTGGGATCCTCATTGTATACATAATTCGTGTGAGGATTTACCGAACCAATTAGGTATTGGGCTGCACATAAAACAAAAGAGTTTCAATCTCTATTGGAATTCTACGCTATGTACTTTACTTATAAATAAAGTATATTCTATATAAAATAGATTGATCGATCCTACGGTCCAAACATAGGATCTATCGGTAAACTACCGGAATCTTAACTATATAATAATTAATATTAATAGAATGAAGAATCGAATTCTATTCCATTAAAAATGATTAATTAATATCATAAGAATATTCTTATATATTAGAATATAACTCTAACTATATAGAATTTTTATTGAAAATTCGAGTGATTTATATTATCATTCTATTAATTCTTATTCTATTTTCTATTAGATTAGAAATTTTATTATTCGAAATTTCTATTTCTTTGATTTCGAATTTTTTTTCTTTAAATGCAAAATATTACATTTGAAATAATTATATATAACTATATCCATATTAGTTATAGCAGATTCTATTAATTCTAAATTCTATTAGATTAGAGCGGATCGGTCCTAAGGAAAGGATAAGATAAGAATGCAATTCAGATCATAATGAGACATTCCTCTGGTTTCATTCGGAAAGGGAGGAGATAGGACGAAAAAAAAAAAGAAGAATGAATATCGACCGTTCCAGTATTCCCAATCGCGCGGGAAAAATGAGAGGGAGAGAGACATGTATATGTGGGATATATCCATCCATATTGAATTGCAGATACATCAATGATAGAATCATTTCCGATTGGACCAAATACTGGCCCACCGATAGAGATGAAAGAAGATGGGTAAGAAATAGGAGCAGACACTTTTTCGATATAGGAATCAGTATCTAATGAATTCAAGGGTTCCAACATAAGAGGGGGGATCCCAATGAGATCTCGGCCTCATAAGGGGG
>SI(Mp88)
TCCGTCGCTTTAGTCCACTCAGCCATCTCTCCCAATTACAAAAGGATAATTCATATGTGACGCGTGAAGTAAAGATTGATAAAAGTCTTTCTTTATCTTTCTTTTCTTTATTCTATATATATACGAATTTTATCAGCAATTGCATTTAGATAAGGATTCGAAACAGATATCTCCAATAGAAAGAGTACCTCTTTGATTTCGTACGAAAGGTTCTTTTATTCCCCCGGCCTGGCCAGTACCTATACCTAGCCGGGCCATTCCTTGTTTTGTTCCAATGAATCATAGATCAAATGATTTATCTGATTTGAAAACGAAAATACTTGTTATTGAAGCAGCAAGAAGGGCTATTTCCATTCCTATGACAGGAGTGTCATTTCTTATTATTCTTTGTTTTTCCTTTTATCGATTGACTTACTTTACTGGAATAAAAAAAAATGGAGCTATGGATTCTTGCACAATTCAACTTATTTTTATGTTCCGACTTCAATGGCTCTTTCGGGCCGGAACTGTCAGTAACGATTCCCCCAGCAAAAGAAAAGATATAACTTGTTATTTAAATGAACCTTCTTCTCCTATTTCATTAAGTCCCCCGTCGGAACACGTCAGCACTCACTCCAATTTTCATGATTCTGATCCTATCTGGATTACGTCTCACTCCCTTGTTCGACAAATGGTCCATTCATATACAATAATCATATTGTACTTTTACACATTTGGATGAAGCAACAGATTCGTCCATACCATTGGTATGGTTTGTAAGACCACGACTGATCCTGAAAGGGAATGAATGGAAAAAACAGCATGTCGTATCAATGGAGAACTCTGAGAATACTTCCTGGGTCGGTAGAAAATCTTGTTTTGATTCTTGGAACGGTACCAAATCAATTCACAGTTTGGTCGAGTGAATAAATGGATAGAGCCCTAATGGCTCCAATTATAAGGAAACCAAAAGCAACGAGCTCGGTTCATAATTCGAATGATTACCCGATCTAATTAGACGTTAAAAATGGATTAGTGCCTGATGCGGGAAAGGGTTCTCCTGTGAGTGGATCATCGATTCCTTTTTTTTTCATGAATCCTAACTATTAACTATTCTTTCTCTATTATGGAGTGGAGACAAATGTGTAGAAAAAACGGTATACTGATAAAGAGAATTTCTTCCAAAGTCAAAAGAGCGATCGGGTTGCAAAAATAAAGGATTTCTAACCATCTCTTGTAACTATAACGAACACAAACAAATTGGATGGAAAGAGAGAGGATCCGTTCATTGGACTCCCCGTCTCCGGGGTATCTATTCTTTTCTTACTATATACCCTGTTCTGACCGTATCGCACTATGTATCATTTGATAACCCAAGAAATCCCCCGTGCCTTTGTATAATTTCAAATGGAGGAATTACAAGGATATTTAGAAATAGATAGATCTAGGCAACGACACTTCCTATATCCGCTTCTATTTCAGGAGTATATCTACGCACTTGCTCATGATCATGATCGAAATAATAATAGCCCATATGATGTTCAATCGTCGAGATTGAAAGATTCAATGCAATATATTTTAGGAAACGTTAGAATCGATGAATAAAGACTCGTTCAAATGAATATTTGAACTTCAATAATCCTTAGTATCCCGGTATGGTGTCATTTTTAACAACAGGCTTTCACGTAGTATAAGTTCTTCTGGAACAGTTGGAACTAGATGGTTATGTCCTCAGTTGAGGTCTAGAACTAAGAATTGTCCCTTTTTTTATATCATTTTTTGATGATTCATTTCTCATTTATCTGATTTCATGGATCGGAAATGAAAAAAGATTCATTTTTCACTGAACAAAAGAAAATAAATAGGATTTTTTATGTACCACAATTGGATAACTACATCCAAGGAATTTCTATAAATATTTAGATAGTTTGGTATCAAAACTGTATTAATGGTTGGGATCCTCATTGTATACATAATTCGTGTGAGGATTTACCGAACCAATTAGGTATTGGGCTGCACATAAAACAAAAGAGTTTCAATCTCTATTGGAATTCTACGCTATGTACTTTACTTATAAATAAAGTATATTCTATATAAAATAGATTGATCGATCCTACGGTCCAAACATAGGATCTATCGGTAAACTACCGGAATCTTAACTATATAATAATTAATATTAATAGAATGAAGAATCGAATTCTATTCCATTAAAAATGATTAATTAATATCATAAGAATATTCTTATATATTAGAATATAACTCTAACTATATAGAATTTTTATTGAAAATTCGAGTGATTTATATTATCATTCTATTAATTCTTATTCTATTTTCTATTAGATTAGAAATTTTATTATTCGAAATTTCTATTTCTTTGATTTCGAATTTTTTTTCTTTAAATGCAAAATATTACATTTGAAATAATTATATATAACTATATCCATATTAGTTATAGCAGATTCTATTAATTCTAAATTCTATTAGATTAGAGCGGATCGGTCCTAAGGAAAGGATAAGATAAGAATGCAATTCAGATCATAATGAGACATTCCTCTGGTTTCATTCGGAAAGGGAGGAGATAGGACGAAAAAAAAAA-GAAGAATGAATATCGACCGTTCCAGTATTCCCAATCGCGCGGGAAAAATGAGAGGGAGAGAGACATGTATATGTGGGATATATCCATCCATATTGAATTGCAGATACATCAATGATAGAATCATTTCCGATTGGACCAAATACTGGCCCACCGATAGAGATGAAAGAAGATGGGTAAGAAATAGGAGCAGACACTTTTTCGATATAGGAATCAGTATCTAATGAATTCAAGGGTTCCAACATAAGAGGGGGGATCCCAATGAGATCTCGGCCTCATAAGGGGG
>TL(Ms100)
TCCGTCGCTTTAGTCCACTCAGCCATCTCTCCCAATTACAAAAGGATAATTCATATGTGACGCGTGAAGTAAAGATTGATAAAAGTCTTTCTTTATCTTTCTTTTCTTTATTCTATATATATACGAATTTTATCAGCAATTGCATTTAGATAAGGATTCGAAACAGATATCTCCAATAGAAAGAGTACCTCTTTGATTTCGTACGAAAGGTTCTTTTATTCCCCCGGCCTGGCCAGTACCTATACCTAGCCAGGCCATTCCTTGTTTTGTTCCAATGAATCATAGATCAAATGATTTATCTGATTTGAAAACGAAAATACTTGTTATTGAAGCAGCAAGAAGGGCTATTTCCATTCCTATGACAGGAGTGTCATTTCTTATTATTCTTTGTTTTTCCTTTTATCGATTGACTTACTTTACTGGAATAAAAAAAAATGGAGCTATGGATTCTTGCACAATTCAACTTATTTTTATGTTCCGACTTCAATGGCTCTTTCGGGCCGGAACTGTCAGTAACGATTCCCCCAGCAAAAGAAAAGATATAACTTGTTATTTAAATGAACCTTCTTCTCCTATTTCATTAAGTCCCCCGTCGGAACACGTCAGCACTCACTCCAATTTTCATGATTCTGATCCTATCTGGATTACGTCTCACTCCCTTGTTCGACAAATGGTCCATTCATATACAATAATCATATTGTACTTTTACACATTTGGATGAAGCAACAGATTCGTCCATACCATTGGTATGGTTTGTAAGACCACGACTGATCCTGAAAGGGAATGAATGGAAAAAACAGCATGTCGTATCAATGGAGAACTCTGAGAATACTTCCTGGGTCGGTAGAAAATCTTGTTTTGATTCTTGGAACGGTACCAAATCAATTCACAGTTTGGTCGAGTGAATAAATGGATAGAGCCCTAATGGCTCCAATTATAAGGAAACCAAAAGCAACGAGCTCGGTTCATAATTCGAATGATTACCCGATCTAATTAGACGTTAAAAATGGATTAGTGCCTGATGCGGGAAAGGGTTCTCCTGTGAGTGGATCATCGATTCCTTTTTTTTTCATGAATCCTAACTATTAACTATTCTTTCTCTATTATGGAGTGGAGACGAATGTGTAGAAGAAACGGTATACTGATAAAGAGAATTTCTTCCAAAGTCAAAAGAGCGATCGGGTTGCAAAAATAAAGGATTTCTAACCATCTCTTGTAACTATAACGAACACAAACAAATTGGATGGAAAGAGAGAGGATCCGTTCATTGGACTCCCCGTCTCCGGGGTATCTATTCTTTTCTTACTATATACCCTGTTCTGACCGTATCGCACTATGTATCATTTGATAACCCAAGAAATCCCCCGTGCCTTTGTATAATTTCAAATGGAGGAATTACAAGGATATTTAGAAATAGATAGATCTAGGCAACGACACTTCCTATATCCGCTTCTATTTCAGGAGTATATCTACGCACTTGCTCATGATCATGATCGAAATAATAATAGCCCATATGATGTTCAATCGTCGAGATTGAAAGATTCAATGCAATATATTTTAGGAAACGTTAGAATCGATGAATAAAGACTCGTTCAAATGAATATTTGAACTTCAATAATCCTTAGTATCCCGGTATGGTGTCATTTTTAACAACAGGCTTTCACGTAGTATAAGTTCTTCTGGAACAGTTGGAACTAGATGGTTATGTCCTCAGTTGAGGTCTAGAACTAAGAATTGTCCCCTTTTTTATATCATTTTTTGATGATTCATTTCTCATTTATCTGATTTCATGGATCGGAAATGAAAAAAGATTCATTTTTCACTGAACAAAAGAAAATAAATAGGATTTTTTATGTACCACAATTGGATAACTACATCCAAGGAATTTCTATAAATATTTAGATAGTTTGGTATCAAAACTGTATTAATGGTTGGGATCCTCATTGTATACATAATTCGTGTGAGGATTTACCGAACCAATTAGGTATTGGGCTGCACATAAAACAAAAGAGTTTCAATCTCTATTGGAATTCTACGCTATGTACTTTACTTATAAATAAAGTATATTCTATATAAAATAGATTGATCGATCCTACGGTCCAAACATAGGATCTATCGGTAAACTACCGGAATCTTAACTATATAATAATTAATATTAATAGAATGAAGAATCGAATTCTATTCCATTAAAAATGATTAATTAATATCATAAGAATATTCTTATATATTAGAATATAACTCTAACTATATAGAATTTTTATTGAAAATTCGAGTGATTTATATTATCATTCTATTAATTCTTATTATATTTTCTATTAGATTAGAAATTTTATTATTCGAAATTTCTATTTCTTTGATTTCGAATTTTTTTTCTTTAAATGCAAAATATTACATTTGAAATAATTATATATAACTATATCCATATTAGTTATAGCAGATTCTATTAATTCTAAATTCTATTACATTAGAGCGGATCGGTCCTAAGGAAAGGATAAGATAAGAATGCAATTCAGATCATAATGAGACATTCCTCTGGTTTCATTCGGAAAGGGAGGAGATAGGACGAAAAAAAAAAAGAAGAATGAATATCGACCGTTCCAGTATTCCCAATCGCGCGGGAAAAATGAGAGGGAGAGAGACATGTATATGTGGGATATATCCTTCCATATTGAATTGCAAATACATCAATGATAGAATCATTTCCGATTGGACCAAATACTGGCCCACCGATATATATGAAAGAAGATGGGTAAGAAATAGGAGCAGACACTTTTTCGATATAGGAATCAGTATCTAATGAATTCAAGGGTTCCAACATAAGAGGGGGGATCCCAATGAGATCTCGGCCTCATAAGGGGG
>TL(Ms107)
TCCGTCGCTTTAGTCCACTCAGCCATCTCTCCCAATTACAAAAGGATAATTCATATGTGACGCGTGAAGTAAAGATTGATAAAAGTCTTTCTTTATCTTTCTTTTCTTTATTCTATATATATACGAATTTTATCAGCAATTGCATTTAGATAAGGATTCGAAACAGATATCTCCAATAGAAAGAGTACCTCTTTGATTTCGTACGAAAGGTTCTTTTATTCCCCCGGCCTGGCCAGTACCTATACCTAGCCAGGCCATTCCTTGTTTTGTTCCAATGAATCATAGATCAAATGATTTATCTGATTTGAAAACGAAAATACTTGTTATTGAAGCAGCAAGAAGGGCTATTTCCATTCCTATGACAGGAGTGTCATTTCTTATTATTCTTTGTTTTTCCTTTTATCGATTGACTTACTTTACTGGAATAAAAAAAAATGGAGCTATGGATTCTTGCACAATTCAACTTATTTTTATGTTCCGACTTCAATGGCTCTTTCGGGCCGGAACTGTCAGTAACGATTCCCCCAGCAAAAGAAAAGATATAACTTGTTATTTAAATGAACCTTCTTCTCCTATTTCATTAAGTCCCCCGTCGGAACACGTCAGCACTCACTCCAATTTTCATGATTCTGATCCTATCTGGATTACGTCTCACTCCCTTGTTCGACAAATGGTCCATTCATATACAATAATCATATTGTACTTTTACACATTTGGATGAAGCAACAGATTCGTCCATACCATTGGTATGGTTTGTAAGACCACGACTGATCCTGAAAGGGAATGAATGGAAAAAACAGCATGTCGTATCAATGGAGAACTCTGAGAATACTTCCTGGGTCGGTAGAAAATCTTGTTTTGATTCTTGGAACGGTACCAAATCAATTCACAGTTTGGTCGAGTGAATAAATGGATAGAGCCCTAATGGCTCCAATTATAAGGAAACCAAAAGCAACGAGCTCGGTTCATAATTCGAATGATTACCCGATCTAATTAGACGTTAAAAATGGATTAGTGCCTGATGCGGGAAAGGGTTCTCCTGTGAGTGGATCATCGATTCCTTTTTTTTTCATGAATCCTAACTATTAACTATTCTTTCTCTATTATGGAGTGGAGACGAATGTGTAGAAGAAACGGTATACTGATAAAGAGAATTTCTTCCAAAGTCAAAAGAGCGATCGGGTTGCAAAAATAAAGGATTTCTAACCATCTCTTGTAACTATAACGAACACAAACAAATTGGATGGAAAGAGAGAGGATCCGTTCATTGGACTCCCCGTCTCCGGGGTATCTATTCTTTTCTTACTATATACCCTGTTCTGACCGTATCGCACTATGTATCATTTGATAACCCAAGAAATCCCCCGTGCCTTTGTATAATTTCAAATGGAGGAATTACAAGGATATTTAGAAATAGATAGATCTAGGCAACGACACTTCCTATATCCGCTTCTATTTCAGGAGTATATCTACGCACTTGCTCATGATCATGATCGAAATAATAATAGCCCATATGATGTTCAATCGTCGAGATTGAAAGATTCAATGCAATATATTTTAGGAAACGTTAGAATCGATGAATAAAGACTCGTTCAAATGAATATTTGAACTTCAATAATCCTTAGTATCCCGGTATGGTGTCATTTTTAACAACAGGCTTTCACGTAGTATAAGTTCTTCTGGAACAGTTGGAACTAGATGGTTATGTCCTCAGTTGAGGTCTAGAACTAAGAATTGTCCCCTTTTTTATATCATTTTTTGATGATTCATTTCTCATTTATCTGATTTCATGGATCGGAAATGAAAAAAGATTCATTTTTCACTGAACAAAAGAAAATAAATAGGATTTTTTATGTACCACAATTGGATAACTACATCCAAGGAATTTCTATAAATATTTAGATAGTTTGGTATCAAAACTGTATTAATGGTTGGGATCCTCATTGTATACATAATTCGTGTGAGGATTTACCGAACCAATTAGGTATTGGGCTGCACATAAAACAAAAGAGTTTCAATCTCTATTGGAATTCTACGCTATGTACTTTACTTATAAATAAAGTATATTCTATATAAAATAGATTGATCGATCCTACGGTCCAAACATAGGATCTATCGGTAAACTACCGGAATCTTAACTATATAATAATTAATATTAATAGAATGAAGAATCGAATTCTATTCCATTAAAAATGATTAATTAATATCATAAGAATATTCTTATATATTAGAATATAACTCTAACTATATAGAATTTTTATTGAAAATTCGAGTGATTTATATTATCATTCTATTAATTCTTATTATATTTTCTATTAGATTAGAAATTTTATTATTCGAAATTTCTATTTCTTTGATTTCGAATTTTTTTTCTTTAAATGCAAAATATTACATTTGAAATAATTATATATAACTATATCCATATTAGTTATAGCAGATTCTATTAATTCTAAATTCTATTAGATTAGAGCGGATCGGTCCTAAGGAAAGGATAAGATAAGAATGCAATTCAGATCATAATGAGACATTCCTCTGGTTTCATTCGGAAAGGGAGGAGATAGGACGAAAAAAAAAAAGAAGAATGAATATCGACCGTTCCAGTATTCCCAATCGCGCGGGAAAAATGAGAGGGAGAGAGACATGTATATGTGGGATATATCCATCCATATTGAATTGCAGATACATCAATGATAGAATCATTTCCGATTGGACCAAATACTGGCCCACCGATAGAGATGAAAGAAGATGGGTAAGAAATAGGAGCAGACACTTTTTCGATATAGGAATCAGTATCTAATGAATTCAAGGGTTCCAACATAAGAGGGGGGATCCCAATGAGATCTCGGCCTCATAAGGGGG
>TL(Ms112)
TCCGTCGCTTTAGTCCACTCAGCCATCTCTCCCAATTACAAAAGGATAATTCATATGTGACGCGTGAAGTAAAGATTGATAAAAGTCTTTCTTTATCTTTCTTTTCTTTATTCTATATATATACGAATTTTATCAGCAATTGCATTTAGATAAGGATTCGAAACAGATATCTCCAATAGAAAGAGTACCTCTTTGATTTCGTACGAAAGGTTCTTTTATTCCCCCGGCCTGGCCAGTACCTATACCTAGCCAGGCCATTCCTTGTTTTGTTCCAATGAATCATAGATCAAATGATTTATCTGATTTGAAAACGAAAATACTTGTTATTGAAGCAGCAAGAAGGGCTATTTCCATTCCTATGACAGGAGTGTCATTTCTTATTATTCTTTGTTTTTCCTTTTATCGATTGACTTACTTTACTGGAATAAAAAAAAATGGAGCTATGGATTCTTGCACAATTCAACTTATTTTTATGTTCCGACTTCAATGGCTCTTTCGGGCCGGAACTGTCAGTAACGATTCCCCCAGCAAAAGAAAAGATATAACTTGTTATTTAAATGAACCTTCTTCTCCTATTTCATTAAGTCCCCCGTCGGAACACGTCAGCACTCACTCCAATTTTCATGATTCTGATCCTATCTGGATTACGTCTCACTCCCTTGTTCGACAAATGGTCCATTCATATACAATAATCATATTGTACTTTTACACATTTGGATGAAGCAACAGATTCGTCCATACCATTGGTATGGTTTGTAAGACCACGACTGATCCTGAAAGGGAATGAATGGAAAAAACAGCATGTCGTATCAATGGAGAACTCTGAGAATACTTCCTGGGTCGGTAGAAAATCTTGTTTTGATTCTTGGAACGGTACCAAATCAATTCACAGTTTGGTCGAGTGAATAAATGGATAGAGCCCTAATGGCTCCAATTATAAGGAAACCAAAAGCAACGAGCTCGGTTCATAATTCGAATGATTACCCGATCTAATTAGACGTTAAAAATGGATTAGTGCCTGATGCGGGAAAGGGTTCTCCTGTGAGTGGATCATCGATTCCTTTTTTTTTCATGAATCCTAACTATTAACTATTCTTTCTCTATTATGGAGTGGAGACGAATGTGTAGAAGAAACGGTATACTGATAAAGAGAATTTCTTCCAAAGTCAAAAGAGCGATCGGGTTGCAAAAATAAAGGATTTCTAACCATCTCTTGTAACTATAACGAACACAAACAAATTGGATGGAAAGAGAGAGGATCCGTTCATTGGACTCCCCGTCTCCGGGGTATCTATTCTTTTCTTACTATATACCCTGTTCTGACCGTATCGCACTATGTATCATTTGATAACCCAAGAAATCCCCCGTGCCTTTGTATAATTTCAAATGGAGGAATTACAAGGATATTTAGAAATAGATAGATCTAGGCAACGACACTTCCTATATCCGCTTCTATTTCAGGAGTATATCTACGCACTTGCTCATGATCATGATCGAAATAATAATAGCCCATATGATGTTCAATCGTCGAGATTGAAAGATTCAATGCAATATATTTTAGGAAACGTTAGAATCGATGAATAAAGACTCGTTCAAATGAATATTTGAACTTCAATAATCCTTAGTATCCCGGTATGGTGTCATTTTTAACAACAGGCTTTCACGTAGTATAAGTTCTTCTGGAACAGTTGGAACTAGATGGTTATGTCCTCAGTTGAGGTCTAGAACTAAGAATTGTCCCCTTTTTTATATCATTTTTTGATGATTCATTTCTCATTTATCTGATTTCATGGATCGGAAATGAAAAAAGATTCATTTTTCACTGAACAAAAGAAAATAAATAGGATTTTTTATGTACCACAATTGGATAACTACATCCAAGGAATTTCTATAAATATTTAGATAGTTTGGTATCAAAACTGTATTAATGGTTGGGATCCTCATTGTATACATAATTCGTGTGAGGATTTACCGAACCAATTAGGTATTGGGCTGCACATAAAACAAAAGAGTTTCAATCTCTATTGGAATTCTACGCTATGTACTTTACTTATAAATAAAGTATATTCTATATAAAATAGATTGATCGATCCTACGGTCCAAACATAGGATCTATCGGTAAACTACCGGAATCTTAACTATATAATAATTAATATTAATAGAATGAAGAATCGAATTCTATTCCATTAAAAATGATTAATTAATATCATAAGAATATTCTTATATATTAGAATATAACTCTAACTATATAGAATTTTTATTGAAAATTCGAGTGATTTATATTATCATTCTATTAATTCTTATTATATTTTCTATTAGATTAGAAATTTTATTATTCGAAATTTCTATTTCTTTGATTTCGAATTTTTTTTCTTTAAATGCAAAATATTACATTTGAAATAATTATATATAACTATATCCATATTAGTTATAGCAGATTCTATTAATTCTAAATTCTATTAGATTAGAGCGGATCGGTCCTAAGGAAAGGATAAGATAAGAATGCAATTCAGATCATAATGAGACATTCCTCTGGTTTCATTCGGAAAGGGAGGAGATAGGACGAAAAAAAAAAAGAAGAATGAATATCGACCGTTCCAGTATTCCCAATCGCGCGGGAAAAATGAGAGGGAGAGAGACATGTATATGTGGGATATATCCATCCATATTGAATTGCAGATACATCAATGATAGAATCATTTCCGATTGGACCAAATACTGGCCCACCGATAGAGATGAAAGAAGATGGGTAAGAAATAGGAGCAGACACTTTTTCGATATAGGAATCAGTATCTAATGAATTCAAGGGTTCCAACATAAGAGGGGGGATCCCAATGAGATCTCGGCCTCATAAGGGGG
>TL(Ms90)
TCCGTCGCTTTAGTCCACTCAGCCATCTCTCCCAATTACAAAAGGATAATTCATATGTGACGCGTGAAGTAAAGATTGATAAAAGTCTTTCTTTATCTTTCTTTTCTTTATTCTATATATATACGAATTTTATCAGCAATTGCATTTAGATAAGGATTCGAAACAGATATCTCCAATAGAAAGAGTACCTCTTTGATTTCGTACGAAAGGTTCTTTTATTCCCCCGGCCTGGCCAGTACCTATACCTAGCCAGGCCATTCCTTGTTTTGTTCCAATGAATCATAGATCAAATGATTTATCTGATTTGAAAACGAAAATACTTGTTATTGAAGCAGCAAGAAGGGCTATTTCCATTCCTATGACAGGAGTGTCATTTCTTATTATTCTTTGTTTTTCCTTTTATCGATTGACTTACTTTACTGGAATAAAAAAAAATGGAGCTATGGATTCTTGCACAATTCAACTTATTTTTATGTTCCGACTTCAATGGCTCTTTCGGGCCGGAACTGTCAGTAACGATTCCCCCAGCAAAAGAAAAGATATAACTTGTTATTTAAATGAACCTTCTTCTCCTATTTCATTAAGTCCCCCGTCGGAACACGTCAGCACTCACTCCAATTTTCATGATTCTGATCCTATCTTGATTACGTCTCACTCCCTTGTTCGACAAATGGTCCATTCATATACAATAATCATATTGTACTTTTACACATTTGGATGAAGCAACAGATTCGTCCATACCATTGGTATGGTTTGTAAGACCACGACTGATCCTGAAAGGGAATGAATGGAAAAAACAGCATGTCGTATCAATGGAGAACTCTGAGAATACTTCCTGGGTCGGTAGAAAATCTTGTTTTGATTCTTGGAACGGTACCAAATCAATTCACAGTTTGGTCGAGTGAATAAATGGATAGAGCCCTAATGGCTCCAATTATAAGGAAACCAAAAGCAACGAGCTCGGTTCATAATTCGAATGATTACCCGATCTAATTAGACGTTAAAAATGGATTAGTGCCTGATGCGGGAAAGGGTTCTCCTGTGAGTGGATCATCGATTCCTTTTTTTTTCATGAATCCTAACTATTAACTATTCTTTCTCTATTATGGAGTGGAGACGAATGTGTAGAAAAAACGGTATACTGATAAAGAGAATTTCTTCCAAAGTCAAAAGAGCGATCGGGTTGCAAAAATAAAGGATTTCTAACCATCTCTTGTAACTATAACGAACACAAACAAATTGGATGGAAAGAGAGAGGATCCGTTCATTGGACTCCCCGTCTCCGGGGTATCTATTCTTTTCTTACTATATACCCTGTTCTGACCGTATCGCACTATGTATCATTTGATAACCCAAGAAATCCCCCGTGCCTTTGTATAATTTCAAATGGAGGAATTACAAGGATATTTAGAAATAGATAGATCTAGGCAACGACACTTCCTATATCCGCTTCTATTTCAGGAGTATATCTACGCACTTGCTCATGATCATGATCGAAATAATAATAGCCCATATGATGTTCAATCGTCGAGATTGAAAGATTCAATGCAATATATTTTAGGAAACGTTAGAATCGATGAATAAAGACTCGTTCAAATGAATATTTGAACTTCAATAATCCTTAGTATCCCGGTATGGTGTCATTTTTAACAACAGGCTTTCACGTAGTATAAGTTCTTCTGGAACAGTTGGAACTAGATGGTTATGTCCTCAGTTGAGGTCTAGAACTAAGAATTGTCCCCTTTTTTATATCATTTTTTGATGATTCATTTCTCATTTATCTGATTTCATGGATCGGAAATGAAAAAAGATTCATTTTTCACTGAACAAAAGAAAATAAATAGGATTTTTTATGTACCACAATTGGATAACTACATCCAAGGAATTTCTATAAATATTTAGATAGTTTGGTATCAAAACTGTATTAATGGTTGGGATCCTCATTGTATACATAATTCGTGTGAGGATTTACCGAACCAATTAGGTATTGGGCTGCACATAAAACAAAAGAGTTTCAATCTCTATTGGAATTCTACGCTATGTACTTTACTTATAAATAAAGTATATTCTATATAAAATAGATTGATCGATCCTACGGTCCAAACATAGGATCTATCGGTAAACTACCGGAATCTTAACTATATAATAATTAATATTAATAGAATGAAGAATCGAATTCTATTCCATTAAAAATGATTAATTAATATCATAAGAATATTCTTATATATTAGAATATAACTCTAACTATATAGAATTTTTATTGAAAATTCGAGTGATTTATATTATCATTCTATTAATTCTTATTATATTTTCTATTAGATTAGAAATTTTATTATTCGAAATTTCTATTTCTTTGATTTCGAATTTTTTTTCTTTAAATGCAAAATATTACATTTGAAATAATTATATATAACTATATCCATATTAGTTATAGCAGATTCTATTAATTCTAAATTCTATTAGATTAGAGCGGATCGGTCCTAAGGAAAGGATAAGATAAGAATGCAATTCAGATCATAATGAGACATTCCTCTGGTTTCATTCGGAAAGGGAGGAGATAGGACGAAAAAAAAAAAGAAGAATGAATATCGACCGTTCCAGTATTCCCAATCGCGCGGGAAAAATGAGAGGGAGAGAGACATGTATATGTGGGATATATCCATCCATATTGAATTGCAGATACATCAATGATAGAATCATTTCCGATTGGACCAAATACTGGCCCACCGATAGAGATGAAAGAAGATGGGTAAGAAATAGGAGCAGACACTTTTTCGATATAGGAATCAGTATCTAATGAATTCAAGGGTTCCAACATAAGAGGGGGGATCCCAATGAGATCTCGGCCTCATAAGGGGG
>TL(Ms95)
TCCGTCGCTTTAGTCCACTCAGCCATCTCTCCCAATTACAAAAGGATAATTCATATGTGACGCGTGAAGTAAAGATTGATAAAAGTCTTTCTTTATCTTTCTTTTCTTTATTCTATATATATACGAATTTTATCAGCAATTGCATTTAGATAAGGATTCGAAACAGATATCTCCAATAGAAAGAGTACCTCTTTGATTTCGTACGAAAGGTTCTTTTATTCCCCCGGCCTGGCCAGTACCTATACCTAGCCAGGCCATTCCTTGTTTTGTTCCAATGAATCATAGATCAAATGATTTATCTGATTTGAAAACGAAAATACTTGTTATTGAAGCAGCAAGAAGGGCTATTTCCATTCCTATGACAGGAGTGTCATTTCTTATTATTCTTTGTTTTTCCTTTTATCGATTGACTTACTTTACTGGAATAAAAAAAAATGGAGCTATGGATTCTTGCACAATTCAACTTATTTTTATGTTCCGACTTCAATGGCTCTTTCGGGCCGGAACTGTCAGTAACGATTCCCCCAGCAAAAGAAAAGATATAACTTGTTATTTAAATGAACCTTCTTCTCCTATTTCATTAAGTCCCCCGTCGGAACACGTCAGCACTCACTCCAATTTTCATGATTCTGATCCTATCTGGATTACGTCTCACTCCCTTGTTCGACAAATGGTCCATTCATATACAATAATCATATTGTACTTTTACACATTTGGATGAAGCAACAGATTCGTCCATACCATTGGTATGGTTTGTAAGACCACGACTGATCCTGAAAGGGAATGAATGGAAAAAACAGCATGTCGTATCAATGGAGAACTCTGAGAATACTTCCTGGGTCGGTAGAAAATCTTGTTTTGATTCTTGGAACGGTACCAAATCAATTCACAGTTTGGTCGAGTGAATAAATGGATAGAGCCCTAATGGCTCCAATTATAAGGAAACCAAAAGCAACGAGCTCGGTTCATAATTCGAATGATTACCCGATCTAATTAGACGTTAAAAATGGATTAGTGCCTGATGCGGGAAAGGGTTCTCCTGTGAGTGGATCATCGATTCCTTTTTTTTTCATGAATCCTAACTATTAACTATTCTTTCTCTATTATGGAGTGGAGACGAATGTGTAGAAAAAACGGTATACTGATAAAGAGAATTTCTTCCAAAGTCAAAAGAGCGATCGGGTTGCAAAAATAAAGGATTTCTAACCATCTCTTGTAACTATAACGAACACAAACAAATTGGATGGAAAGAGAGAGGATCCGTTCATTGGACTCCCCGTCTCCGGGGTATCTATTCTTTTCTTACTATATACCCTGTTCTGACCGTATCGCACTATGTATCATTTGATAACCCAAGAAATCCCCCGTGCCTTTGTATAATTTCAAATGGAGGAATTACAAGGATATTTAGAAATAGATAGATCTAGGCAACGACACTTCCTATATCCGCTTCTATTTCAGGAGTATATCTACGCACTTGCTCATGATCATGATCGAAATAATAATAGCCCATATGATGTTCAATCGTCGAGATTGAAAGATTCAATGCAATATATTTTAGGAAACGTTAGAATCGATGAATAAAGACTCGTTCAAATGAATATTTGAACTTCAATAATCCTTAGTATCCCGGTATGGTGTCATTTTTAACAACAGGCTTTCACGTAGTATAAGTTCTTCTGGAACAGTTGGAACTAGATGGTTATGTCCTCAGTTGAGGTCTAGAACTAAGAATTGTCCCCTTTTTTATATCATTTTTTGATGATTCATTTCTCATTTATCTGATTTCATGGATCGGAAATGAAAAAAGATTCATTTTTCACTGAACAAAAGAAAATAAATAGGATTTTTTATGTACCACAATTGGATAACTACATCCAAGGAATTTCTATAAATATTTAGATAGTTTGGTATCAAAACTGTATTAATGGTTGGGATCCTCATTGTATACATAATTCGTGTGAGGATTTACCGAACCAATTAGGTATTGGGCTGCACATAAAACAAAAGAGTTTCAATCTCTATTGGAATTCTACGCTATGTACTTTACTTATAAATAAAGTATATTCTATATAAAATAGATTGATCGATCCTACGGTCCAAACATAGGATCTATCGGTAAACTACCGGAATCTTAACTATATAATAATTAATATTAATAGAATGAAGAATCGAATTCTATTCCATTAAAAATGATTAATTAATATCATAAGAATATTCTTATATATTAGAATATAACTCTAACTATATAGAATTTTTATTGAAAATTCGAGTGATTTATATTATCATTCTATTAATTCTTATTATATTTTCTATTAGATTAGAAATTTTATTATTCGAAATTTCTATTTCTTTGATTTCGAATTTTTTTTCTTTAAATGCAAAATATTACATTTGAAATAATTATATATAACTATATCCATATTAGTTATAGCAGATTCTATTAATTCTAAATTCTATTAGATTAGAGCGGATCGGTCCTAAGGAAAGGATAAGATAAGAATGCAATTCAGATCATAATGAGACATTCCTCTGGTTTCATTCGGAAAGGGAGGAGATAGGACGAAAAAAAAAAAGAAGAATGAATATCGACCGTTCCAGTATTCCCAATCGCGCGGGAAAAATGAGAGGGAGAGAGACATGTATATGTGGGATATATCCATCCATATTGAATTGCAGATACATCAATGATAGAATCATTTCCGATTGGACCAAATACTGGCCCACCGATAGAGATGAAAGAAGATGGGTAAGAAATAGGAGCAGACACTTTTTCGATATAGGAATCAGTATCTAATGAATTCAAGGGTTCCAACATAAGAGGGGGGATCCCAATGAGATCTCGGCCTCATAAGGGGG
>TU(Ms120)
TCCGTCGCTTTAGTCCACTCAGCCATCTCTCCCAATTACAAAAGGATAATTCATATGTGACGCGTGAAGTAAAGATTGATAAAAGTCTTTCTTTATCTTTCTTTTCTTTATTCTATATATATACGAATTTTATCAGCAATTGCATTTAGATAAGGATTCGAAACAGATATCTCCAATAGAAAGAGTACCTCTTTGATTTCGTACGAAAGGTTCTTTTATTCCCCCGGCCTGGCCAGTACCTATACCTAGCCAGGCCATTCCTTGTTTTGTTCCAATGAATCATAGATCAAATGATTTATCTGATTTGAAAACGAAAATACTTGTTATTGAAGCAGCAAGAAGGGCTATTTCCATTCCTATGACAGGAGTGTCATTTCTTATTATTCTTTGTTTTTCCTTTTATCGATTGACTTACTTTACTGGAATAAAAAAAAATGGAGCTATGGATTCTTGCACAATTCAACTTATTTTTATGTTCCGACTTCAATGGCTCTTTCGGGCCGGAACTGTCAGTAACGATTCCCCCAGCAAAAGAAAAGATATAACTTGTTATTTAAATGAACCTTCTTCTCCTATTTCATTAAGTCCCCCGTCGGAACACGTCAGCACTCACTCCAATTTTCATGATTCTGATCCTATCTTGATTACGTCTCACTCCCTTGTTCGACAAATGGTCCATTCATATACAATAATCATATTGTACTTTTACACATTTGGATGAAGCAACAGATTCGTCCATACCATTGGTATGGTTTGTAAGACCACGACTGATCCTGAAAGGGAATGAATGGAAAAAACAGCATGTCGTATCAATGGAGAACTCTGAGAATACTTCCTGGGTCGGTAGAAAATCTTGTTTTGATTCTTGGAACGGTACCAAATCAATTCACAGTTTGGTCGAGTGAATAAATGGATAGAGCCCTAATGGCTCCAATTATAAGGAAACCAAAAGCAACGAGCTCGGTTCATAATTCGAATGATTACCCGATCTAATTAGACGTTAAAAATGGATTAGTGCCTGATGCGGGAAAGGGTTCTCCTGTGAGTGGATCATCGATTCCTTTTTTTTTCATGAATCCTAACTATTAACTATTCTTTCTCTATTATGGAGTGGAGACGAATGTGTAGAAGAAACGGTATACTGATAAAGAGAATTTCTTCCAAAGTCAAAAGAGCGATCGGGTTGCAAAAATAAAGGATTTCTAACCATCTCTTGTAACTATAACGAACACAAACAAATTGGATGGAAAGAGAGAGGATCCGTTCATTGGACTCCCCGTCTCCGGGGTATCTATTCTTTTCTTACTATATACCCTGTTCTGACCGTATCGCACTATGTATCATTTGATAACCCAAGAAATCCCCCGTGCCTTTGTATAATTTCAAATGGAGGAATTACAAGGATATTTAGAAATAGATAGATCTAGGCAACGACACTTCCTATATCCGCTTCTATTTCAGGAGTATATCTACGCACTTGCTCATGATCATGATCGAAATAATAATAGCCCATATGATGTTCAATCGTCGAGATTGAAAGATTCAATGCAATATATTTTAGGAAACGTTAGAATCGATGAATAAAGACTCGTTCAAATGAATATTTGAACTTCAATAATCCTTAGTATCCCGGTATGGTGTCATTTTTAACAACAGGCTTTCACGTAGTATAAGTTCTTCTGGAACAGTTGGAACTAGATGGTTATGTCCTCAGTTGAGGTCTAGAACTAAGAATTGTCCCCTTTTTTATATCATTTTTTGATGATTCATTTCTCATTTATCTGATTTCATGGATCGGAAATGAAAAAAGATTCATTTTTCACTGAACAAAAGAAAATAAATAGGATTTTTTATGTACCACAATTGGATAACTACATCCAAGGAATTTCTATAAATATTTAGATAGTTTGGTATCAAAACTGTATTAATGGTTGGGATCCTCATTGTATACATAATTCGTGTGAGGATTTACCGAACCAATTAGGTATTGGGCTGCACATAAAACAAAAGAGTTTCAATCTCTATTGGAATTCTACGCTATGTACTTTACTTATAAATAAAGTATATTCTATATAAAATAGATTGATCGATCCTACGGTCCAAACATAGGATCTATCGGTAAACTACCGGAATCTTAACTATATAATAATTAATATTAATAGAATGAAGAATCGAATTCTATTCCATTAAAAATGATTAATTAATATCATAAGAATATTCTTATATATTAGAATATAACTCTAACTATATAGAATTTTTATTGAAAATTCGAGTGATTTATATTATCATTCTATTAATTCTTATTATATTTTCTATTAGATTAGAAATTTTATTATTCGAAATTTCTATTTCTTTGATTTCGAATTTTTTTTCTTTAAATGCAAAATATTACATTTGAAATAATTATATATAACTATATCCATATTAGTTATAGCAGATTCTATTAATTCTAAATTCTATTAGATTAGAGCGGATCGGTCCTAAGGAAAGGATAAGATAAGAATGCAATTCAGATCATAATGAGACATTCCTCTGGTTTCATTCGGAAAGGGAGGAGATAGGACGAAAAAAAAAAAGAAGAATGAATATCGACCGTTCCAGTATTCCCAATCGCGCGGGAAAAATGAGAGGGAGAGAGACATGTATATGTGGGATATATCCATCCATATTGAATTGCAGATACATCAATGATAGAATCATTTCCGATTGGACCAAATACTGGCCCACCGATAGAGATGAAAGAAGATGGGTAAGAAATAGGAGCAGACACTTTTTCGATATAGGAATCAGTATCTAATGAATTCAAGGGTTCCAACATAAGAGGGGGGATCCCAATGAGATCTCGGCCTCATAAGGGGG
>TU(Ms124)
TCCGTCGCTTTAGTCCACTCAGCCATCTCTCCCAATTACAAAAGGATAATTCATATGTGACGCGTGAAGTAAAGATTGATAAAAGTCTTTCTTTATCTTTCTTTTCTTTATTCTATATATATACGAATTTTATCAGCAATTGCATTTAGATAAGGATTCGAAACAGATATCTCCAATAGAAAGAGTACCTCTTTGATTTCGTACGAAAGGTTCTTTTATTCCCCCGGCCTGGCCAGTACCTATACCTAGCCAGGCCATTCCTTGTTTTGTTCCAATGAATCATAGATCAAATGATTTATCTGATTTGAAAACGAAAATACTTGTTATTGAAGCAGCAAGAAGGGCTATTTCCATTCCTATGACAGGAGTGTCATTTCTTATTATTCTTTGTTTTTCCTTTTATCGATTGACTTACTTTACTGGAATAAAAAAAAATGGAGCTATGGATTCTTGCACAATTCAACTTATTTTTATGTTCCGACTTCAATGGCTCTTTCGGGCCGGAACTGTCAGTAACGATTCCCCCAGCAAAAGAAAAGATATAACTTGTTATTTAAATGAACCTTCTTCTCCTATTTCATTAAGTCCCCCGTCGGAACACGTCAGCACTCACTCCAATTTTCATGATTCTGATCCTATCTTGATTACGTCTCACTCCCTTGTTCGACAAATGGTCCATTCATATACAATAATCATATTGTACTTTTACACATTTGGATGAAGCAACAGATTCGTCCATACCATTGGTATGGTTTGTAAGACCACGACTGATCCTGAAAGGGAATGAATGGAAAAAACAGCATGTCGTATCAATGGAGAACTCTGAGAATACTTCCTGGGTCGGTAGAAAATCTTGTTTTGATTCTTGGAACGGTACCAAATCAATTCACAGTTTGGTCGAGTGAATAAATGGATAGAGCCCTAATGGCTCCAATTATAAGGAAACCAAAAGCAACGAGCTCGGTTCATAATTCGAATGATTACCCGATCTAATTAGACGTTAAAAATGGATTAGTGCCTGATGCGGGAAAGGGTTCTCCTGTGAGTGGATCATCGATTCCTTTTTTTTTCATGAATCCTAACTATTAACTATTCTTTCTCTATTATGGAGTGGAGACGAATGTGTAGAAGAAACGGTATACTGATAAAGAGAATTTCTTCCAAAGTCAAAAGAGCGATCGGGTTGCAAAAATAAAGGATTTCTAACCATCTCTTGTAACTATAACGAACACAAACAAATTGGATGGAAAGAGAGAGGATCCGTTCATTGGACTCCCCGTCTCCGGGGTATCTATTCTTTTCTTACTATATACCCTGTTCTGACCGTATCGCACTATGTATCATTTGATAACCCAAGAAATCCCCCGTGCCTTTGTATAATTTCAAATGGAGGAATTACAAGGATATTTAGAAATAGATAGATCTAGGCAACGACACTTCCTATATCCGCTTCTATTTCAGGAGTATATCTACGCACTTGCTCATGATCATGATCGAAATAATAATAGCCCATATGATGTTCAATCGTCGAGATTGAAAGATTCAATGCAATATATTTTAGGAAACGTTAGAATCGATGAATAAAGACTCGTTCAAATGAATATTTGAACTTCAATAATCCTTAGTATCCCGGTATGGTGTCATTTTTAACAACAGGCTTTCACGTAGTATAAGTTCTTCTGGAACAGTTGGAACTAGATGGTTATGTCCTCAGTTGAGGTCTAGAACTAAGAATTGTCCCCTTTTTTATATCATTTTTTGATGATTCATTTCTCATTTATCTGATTTCATGGATCGGAAATGAAAAAAGATTCATTTTTCACTGAACAAAAGAAAATAAATAGGATTTTTTATGTACCACAATTGGATAACTACATCCAAGGAATTTCTATAAATATTTAGATAGTTTGGTATCAAAACTGTATTAATGGTTGGGATCCTCATTGTATACATAATTCGTGTGAGGATTTACCGAACCAATTAGGTATTGGGCTGCACATAAAACAAAAGAGTTTCAATCTCTATTGGAATTCTACGCTATGTACTTTACTTATAAATAAAGTATATTCTATATAAAATAGATTGATCGATCCTACGGTCCAAACATAGGATCTATCGGTAAACTACCGGAATCTTAACTATATAATAATTAATATTAATAGAATGAAGAATCGAATTCTATTCCATTAAAAATGATTAATTAATATCATAAGAATATTCTTATATATTAGAATATAACTCTAACTATATAGAATTTTTATTGAAAATTCGAGTGATTTATATTATCATTCTATTAATTCTTATTATATTTTCTATTAGATTAGAAATTTTATTATTCGAAATTTCTATTTCTTTGATTTCGAATTTTTTTTCTTTAAATGCAAAATATTACATTTGAAATAATTATATATAACTATATCCATATTAGTTATAGCAGATTCTATTAATTCTAAATTCTATTAGATTAGAGCGGATCGGTCCTAAGGAAAGGATAAGATAAGAATGCAATTCAGATCATAATGAGACATTCCTCTGGTTTCATTCGGAAAGGGAGGAGATAGGACGAAAAAAAAAAAGAAGAATGAATATCGACCGTTCCAGTATTCCCAATCGCGCGGGAAAAATGAGAGGGAGAGAGACATGTATATGTGGGATATATCCATCCATATTGAATTGCAGATACATCAATGATAGAATCATTTCCGATTGGACCAAATACTGGCCCACCGATAGAGATGAAAGAAGATGGGTAAGAAATAGGAGCAGACACTTTTTCGATATAGGAATCAGTATCTAATGAATTCAAGGGTTCCAACATAAGAGGGGGGATCCCAATGAGATCTCGGCCTCATAAGGGGG
>TU(Ms130)
TCCGTCGCTTTAGTCCACTCAGCCATCTCTCCCAATTACAAAAGGATAATTCATATGTGACGCGTGAAGTAAAGATTGATAAAAGTCTTTCTTTATCTTTCTTTTCTTTATTCTATATATATACGAATTTTATCAGCAATTGCATTTAGATAAGGATTCGAAACAGATATCTCCAATAGAAAGAGTACCTCTTTGATTTCGTACGAAAGGTTCTTTTATTCCCCCGGCCTGGCCAGTACCTATACCTAGCCAGGCCATTCCTTGTTTTGTTCCAATGAATCATAGATCAAATGATTTATCTGATTTGAAAACGAAAATACTTGTTATTGAAGCAGCAAGAAGGGCTATTTCCATTCCTATGACAGGAGTGTCATTTCTTATTATTCTTTGTTTTTCCTTTTATCGATTGACTTACTTTACTGGAATAAAAAAAAATGGAGCTATGGATTCTTGCACAATTCAACTTATTTTTATGTTCCGACTTCAATGGCTCTTTCGGGCCGGAACTGTCAGTAACGATTCCCCCAGCAAAAGAAAAGATATAACTTGTTATTTAAATGAACCTTCTTCTCCTATTTCATTAAGTCCCCCGTCGGAACACGTCAGCACTCACTCCAATTTTCATGATTCTGATCCTATCTTGATTACGTCTCACTCCCTTGTTCGACAAATGGTCCATTCATATACAATAATCATATTGTACTTTTACACATTTGGATGAAGCAACAGATTCGTCCATACCATTGGTATGGTTTGTAAGACCACGACTGATCCTGAAAGGGAATGAATGGAAAAAACAGCATGTCGTATCAATGGAGAACTCTGAGAATACTTCCTGGGTCGGTAGAAAATCTTGTTTTGATTCTTGGAACGGTACCAAATCAATTCACAGTTTGGTCGAGTGAATAAATGGATAGAGCCCTAATGGCTCCAATTATAAGGAAACCAAAAGCAACGAGCTCGGTTCATAATTCGAATGATTACCCGATCTAATTAGACGTTAAAAATGGATTAGTGCCTGATGCGGGAAAGGGTTCTCCTGTGAGTGGATCATCGATTCCTTTTTTTTTCATGAATCCTAACTATTAACTATTCTTTCTCTATTATGGAGTGGAGACGAATGTGTAGAAGAAACGGTATACTGATAAAGAGAATTTCTTCCAAAGTCAAAAGAGCGATCGGGTTGCAAAAATAAAGGATTTCTAACCATCTCTTGTAACTATAACGAACACAAACAAATTGGATGGAAAGAGAGAGGATCCGTTCATTGGACTCCCCGTCTCCGGGGTATCTATTCTTTTCTTACTATATACCCTGTTCTGACCGTATCGCACTATGTATCATTTGATAACCCAAGAAATCCCCCGTGCCTTTGTATAATTTCAAATGGAGGAATTACAAGGATATTTAGAAATAGATAGATCTAGGCAACGACACTTCCTATATCCGCTTCTATTTCAGGAGTATATCTACGCACTTGCTCATGATCATGATCGAAATAATAATAGCCCATATGATGTTCAATCGTCGAGATTGAAAGATTCAATGCAATATATTTTAGGAAACGTTAGAATCGATGAATAAAGACTCGTTCAAATGAATATTTGAACTTCAATAATCCTTAGTATCCCGGTATGGTGTCATTTTTAACAACAGGCTTTCACGTAGTATAAGTTCTTCTGGAACAGTTGGAACTAGATGGTTATGTCCTCAGTTGAGGTCTAGAACTAAGAATTGTCCCCTTTTTTATATCATTTTTTGATGATTCATTTCTCATTTATCTGATTTCATGGATCGGAAATGAAAAAAGATTCATTTTTCACTGAACAAAAGAAAATAAATAGGATTTTTTATGTACCACAATTGGATAACTACATCCAAGGAATTTCTATAAATATTTAGATAGTTTGGTATCAAAACTGTATTAATGGTTGGGATCCTCATTGTATACATAATTCGTGTGAGGATTTACCGAACCAATTAGGTATTGGGCTGCACATAAAACAAAAGAGTTTCAATCTCTATTGGAATTCTACGCTATGTACTTTACTTATAAATAAAGTATATTCTATATAAAATAGATTGATCGATCCTACGGTCCAAACATAGGATCTATCGGTAAACTACCGGAATCTTAACTATATAATAATTAATATTAATAGAATGAAGAATCGAATTCTATTCCATTAAAAATGATTAATTAATATCATAAGAATATTCTTATATATTAGAATATAACTCTAACTATATAGAATTTTTATTGAAAATTCGAGTGATTTATATTATCATTCTATTAATTCTTATTATATTTTCTATTAGATTAGAAATTTTATTATTCGAAATTTCTATTTCTTTGATTTCGAATTTTTTTTCTTTAAATGCAAAATATTACATTTGAAATAATTATATATAACTATATCCATATTAGTTATAGCAGATTCTATTAATTCTAAATTCTATTAGATTAGAGCGGATCGGTCCTAAGGAAAGGATAAGATAAGAATGCAATTCAGATCATAATGAGACATTCCTCTGGTTTCATTCGGAAAGGGAGGAGATAGGACGAAAAAAAAAAAGAAGAATGAATATCGACCGTTCCAGTATTCCCAATCGCGCGGGAAAAATGAGAGGGAGAGAGACATGTATATGTGGGATATATCCATCCATATTGAATTGCAGATACATCAATGATAGAATCATTTCCGATTGGACCAAATACTGGCCCACCGATAGAGATGAAAGAAGATGGGTAAGAAATAGGAGCAGACACTTTTTCGATATAGGAATCAGTATCTAATGAATTCAAGGGTTCCAACATAAGAGGGGGGATCCCAATGAGATCTCGGCCTCATAAGGGGG
>TU(Ms132)
TCCGTCGCTTTAGTCCACTCAGCCATCTCTCCCAATTACAAAAGGATAATTCATATGTGACGCGTGAAGTAAAGATTGATAAAAGTCTTTCTTTATCTTTCTTTTCTTTATTCTATATATATACGAATTTTATCAGCAATTGCATTTAGATAAGGATTCGAAACAGATATCTCCAATAGAAAGAGTACCTCTTTGATTTCGTACGAAAGGTTCTTTTATTCCCCCGGCCTGGCCAGTACCTATACCTAGCCAGGCCATTCCTTGTTTTGTTCCAATGAATCATAGATCAAATGATTTATCTGATTTGAAAACGAAAATACTTGTTATTGAAGCAGCAAGAAGGGCTATTTCCATTCCTATGACAGGAGTGTCATTTCTTATTATTCTTTGTTTTTCCTTTTATCGATTGACTTACTTTACTGGAATAAAAAAAAATGGAGCTATGGATTCTTGCACAATTCAACTTATTTTTATGTTCCGACTTCAATGGCTCTTTCGGGCCGGAACTGTCAGTAACGATTCCCCCAGCAAAAGAAAAGATATAACTTGTTATTTAAATGAACCTTCTTCTCCTATTTCATTAAGTCCCCCGTCGGAACACGTCAGCACTCACTCCAATTTTCATGATTCTGATCCTATCTTGATTACGTCTCACTCCCTTGTTCGACAAATGGTCCATTCATATACAATAATCATATTGTACTTTTACACATTTGGATGAAGCAACAGATTCGTCCATACCATTGGTATGGTTTGTAAGACCACGACTGATCCTGAAAGGGAATGAATGGAAAAAACAGCATGTCGTATCAATGGAGAACTCTGAGAATACTTCCTGGGTCGGTAGAAAATCTTGTTTTGATTCTTGGAACGGTACCAAATCAATTCACAGTTTGGTCGAGTGAATAAATGGATAGAGCCCTAATGGCTCCAATTATAAGGAAACCAAAAGCAACGAGCTCGGTTCATAATTCGAATGATTACCCGATCTAATTAGACGTTAAAAATGGATTAGTGCCTGATGCGGGAAAGGGTTCTCCTGTGAGTGGATCATCGATTCCTTTTTTTTTCATGAATCCTAACTATTAACTATTCTTTCTCTATTATGGAGTGGAGACGAATGTGTAGAAGAAACGGTATACTGATAAAGAGAATTTCTTCCAAAGTCAAAAGAGCGATCGGGTTGCAAAAATAAAGGATTTCTAACCATCTCTTGTAACTATAACGAACACAAACAAATTGGATGGAAAGAGAGAGGATCCGTTCATTGGACTCCCCGTCTCCGGGGTATCTATTCTTTTCTTACTATATACCCTGTTCTGACCGTATCGCACTATGTATCATTTGATAACCCAAGAAATCCCCCGTGCCTTTGTATAATTTCAAATGGAGGAATTACAAGGATATTTAGAAATAGATAGATCTAGGCAACGACACTTCCTATATCCGCTTCTATTTCAGGAGTATATCTACGCACTTGCTCATGATCATGATCGAAATAATAATAGCCCATATGATGTTCAATCGTCGAGATTGAAAGATTCAATGCAATATATTTTAGGAAACGTTAGAATCGATGAATAAAGACTCGTTCAAATGAATATTTGAACTTCAATAATCCTTAGTATCCCGGTATGGTGTCATTTTTAACAACAGGCTTTCACGTAGTATAAGTTCTTCTGGAACAGTTGGAACTAGATGGTTATGTCCTCAGTTGAGGTCTAGAACTAAGAATTGTCCCCTTTTTTATATCATTTTTTGATGATTCATTTCTCATTTATCTGATTTCATGGATCGGAAATGAAAAAAGATTCATTTTTCACTGAACAAAAGAAAATAAATAGGATTTTTTATGTACCACAATTGGATAACTACATCCAAGGAATTTCTATAAATATTTAGATAGTTTGGTATCAAAACTGTATTAATGGTTGGGATCCTCATTGTATACATAATTCGTGTGAGGATTTACCGAACCAATTAGGTATTGGGCTGCACATAAAACAAAAGAGTTTCAATCTCTATTGGAATTCTACGCTATGTACTTTACTTATAAATAAAGTATATTCTATATAAAATAGATTGATCGATCCTACGGTCCAAACATAGGATCTATCGGTAAACTACCGGAATCTTAACTATATAATAATTAATATTAATAGAATGAAGAATCGAATTCTATTCCATTAAAAATGATTAATTAATATCATAAGAATATTCTTATATATTAGAATATAACTCTAACTATATAGAATTTTTATTGAAAATTCGAGTGATTTATATTATCATTCTATTAATTCTTATTATATTTTCTATTAGATTAGAAATTTTATTATTCGATATTTCTATTTCTTTGATTTCGAATTTTTTTTCTTTAAATGCAAAATATTACATTTGAAATAATTATATATAACTATATCCATATTAGTTATAGCAGATTCTATTAATTCTAAATTCTATTAGATTAGAGCGGATCGGTCCTAAGGAAAGGATAAGATAAGAATGCAATTCAGATCATAATGAGACATTCCTCTGGTTTCATTCGGAAAGGGAGGAGATAGGACGAAAAAAAAAAAGAAGAATGAATATCGACCGTTCCAGTATTCCCAATCGCGCGGGAAAAATGAGAGGGAGAGAGACATGTATATGTGGGATATATCCATCCATATTGAATTGCAGATACATCAATGATAGAATCATTTCCGATTGGACCAAATACTGGCCCACCGATAGAGATGAAAGAAGATGGGTAAGAAATAGGAGCAGACACTTTTTCGATATAGGAATCAGTATCTAATGAATTCAAGGGTTCCAACATAAGAGGGGGGATCCCAATGAGATCTCGGCCTCATAAGGGGG
>TU(Ms137)
TCCGTCGCTTTAGTCCACTCAGCCATCTCTCCCAATTACAAAAGGATAATTCATATGTGACGCGTGAAGTAAAGATTGATAAAAGTCTTTCTTTATCTTTCTTTTCTTTATTCTATATATATACGAATTTTATCAGCAATTGCATTTAGATAAGGATTCGAAACAGATATCTCCAATAGAAAGAGTACCTCTTTGATTTCGTACGAAAGGTTCTTTTATTCCCCCGGCCTGGCCAGTACCTATACCTAGCCAGGCCATTCCTTGTTTTGTTCCAATGAATCATAGATCAAATGATTTATCTGATTTGAAAACGAAAATACTTGTTATTGAAGCAGCAAGAAGGGCTATTTCCATTCCTATGACAGGAGTGTCATTTCTTATTATTCTTTGTTTTTCCTTTTATCGATTGACTTACTTTACTGGAATAAAAAAAAATGGAGCTATGGATTCTTGCACAATTCAACTTATTTTTATGTTCCGACTTCAATGGCTCTTTCGGGCCGGAACTGTCAGTAACGATTCCCCCAGCAAAAGAAAAGATATAACTTGTTATTTAAATGAACCTTCTTCTCCTATTTCATTAAGTCCCCCGTCGGAACACGTCAGCACTCACTCCAATTTTCATGATTCTGATCCTATCTTGATTACGTCTCACTCCCTTGTTCGACAAATGGTCCATTCATATACAATAATCATATTGTACTTTTACACATTTGGATGAAGCAACAGATTCGTCCATACCATTGGTATGGTTTGTAAGACCACGACTGATCCTGAAAGGGAATGAATGGAAAAAACAGCATGTCGTATCAATGGAGAACTCTGAGAATACTTCCTGGGTCGGTAGAAAATCTTGTTTTGATTCTTGGAACGGTACCAAATCAATTCACAGTTTGGTCGAGTGAATAAATGGATAGAGCCCTAATGGCTCCAATTATAAGGAAACCAAAAGCAACGAGCTCGGTTCATAATTCGAATGATTACCCGATCTAATTAGACGTTAAAAATGGATTAGTGCCTGATGCGGGAAAGGGTTCTCCTGTGAGTGGATCATCGATTCCTTTTTTTTTCATGAATCCTAACTATTAACTATTCTTTCTCTATTATGGAGTGGAGACGAATGTGTAGAAAAAACGGTATACTGATAAAGAGAATTTCTTCCAAAGTCAAAAGAGCGATCGGGTTGCAAAAATAAAGGATTTCTAACCATCTCTTGTAACTATAACGAACACAAACAAATTGGATGGAAAGAGAGAGGATCCGTTCATTGGACTCCCCGTCTCCGGGGTATCTATTCTTTTCTTACTATATACCCTGTTCTGACCGTATCGCACTATGTATCATTTGATAACCCAAGAAATCCCCCGTGCCTTTGTATAATTTCAAATGGAGGAATTACAAGGATATTTAGAAATAGATAGATCTAGGCAACGACACTTCCTATATCCGCTTCTATTTCAGGAGTATATCTACGCACTTGCTCATGATCATGATCGAAATAATAATAGCCCATATGATGTTCAATCGTCGAGATTGAAAGATTCAATGCAATATATTTTAGGAAACGTTAGAATCGATGAATAAAGACTCGTTCAAATGAATATTTGAACTTCAATAATCCTTAGTATCCCGGTATGGTGTCATTTTTAACAACAGGCTTTCACGTAGTATAAGTTCTTCTGGAACAGTTGGAACTAGATGGTTATGTCCTCAGTTGAGGTCTAGAACTAAGAATTGTCCCCTTTTTTATATCATTTTTTGATGATTCATTTCTCATTTATCTGATTTCATGGATCGGAAATGAAAAAAGATTCATTTTTCACTGAACAAAAGAAAATAAATAGGATTTTTTATGTACCACAATTGGATAACTACATCCAAGGAATTTCTATAAATATTTAGATAGTTTGGTATCAAAACTGTATTAATGGTTGGGATCCTCATTGTATACATAATTCGTGTGAGGATTTACCGAACCAATTAGGTATTGGGCTGCACATAAAACAAAAGAGTTTCAATCTCTATTGGAATTCTACGCTATGTACTTTACTTATAAATAAAGTATATTCTATATAAAATAGATTGATCGATCCTACGGTCCAAACATAGGATCTATCGGTAAACTACCGGAATCTTAACTATATAATAATTAATATTAATAGAATGAAGAATCGAATTCTATTCCATTAAAAATGATTAATTAATATCATAAGAATATTCTTATATATTAGAATATAACTCTAACTATATAGAATTTTTATTGAAAATTCGAGTGATTTATATTATCATTCTATTAATTCTTATTATATTTTCTATTAGATTAGAAATTTTATTATTCGAAATTTCTATTTCTTTGATTTCGAATTTTTTTTCTTTAAATGCAAAATATTACATTTGAAATAATTATATATAACTATATCCATATTAGTTATAGCAGATTCTATTAATTCTAAATTCTATTAGATTAGAGCGGATCGGTCCTAAGGAAAGGATAAGATAAGAATGCAATTCAGATCATAATGAGACATTCCTCTGGTTTCATTCGGAAAGGGAGGAGATAGGACGAAAAAAAAAAAGAAGAATGAATATCGACCGTTCCAGTATTCCCAATCGCGCGGGAAAAATGAGAGGGAGAGAGACATGTATATGTGGGATATATCCATCCATATTGAATTGCAGATACATCAATGATAGAATCATTTCCGATTGGACCAAATACTGGCCCACCGATAGAGATGAAAGAAGATGGGTAAGAAATAGGAGCAGACACTTTTTCGATATAGGAATCAGTATCTAATGAATTCAAGGGTTCCAACATAAGAGGGGGGATCCCAATGAGATCTCGGCCTCATAAGGGGG
>TU(Ms140)
TCCGTCGCTTTAGTCCACTCAGCCATCTCTCCCAATTACAAAAGGATAATTCATATGTGACGCGTGAAGTAAAGATTGATAAAAGTCTTTCTTTATCTTTCTTTTCTTTATTCTATATATATACGAATTTTATCAGCAATTGCATTTAGATAAGGATTCGAAACAGATATCTCCAATAGAAAGAGTACCTCTTTGATTTCGTACGAAAGGTTCTTTTATTCCCCCGGCCTGGCCAGTACCTATACCTAGCCAGGCCATTCCTTGTTTTGTTCCAATGAATCATAGATCAAATGATTTATCTGATTTGAAAACGAAAATACTTGTTATTGAAGCAGCAAGAAGGGCTATTTCCATTCCTATGACAGGAGTGTCATTTCTTATTATTCTTTGTTTTTCCTTTTATCGATTGACTTACTTTACTGGAATAAAAAAAAATGGAGCTATGGATTCTTGCACAATTCAACTTATTTTTATGTTCCGACTTCAATGGCTCTTTCGGGCCGGAACTGTCAGTAACGATTCCCCCAGCAAAAGAAAAGATATAACTTGTTATTTAAATGAACCTTCTTCTCCTATTTCATTAAGTCCCCCGTCGGAACACGTCAGCACTCACTCCAATTTTCATGATTCTGATCCTATCTTGATTACGTCTCACTCCCTTGTTCGACAAATGGTCCATTCATATACAATAATCATATTGTACTTTTACACATTTGGATGAAGCAACAGATTCGTCCATACCATTGGTATGGTTTGTAAGACCACGACTGATCCTGAAAGGGAATGAATGGAAAAAACAGCATGTCGTATCAATGGAGAACTCTGAGAATACTTCCTGGGTCGGTAGAAAATCTTGTTTTGATTCTTGGAACGGTACCAAATCAATTCACAGTTTGGTCGAGTGAATAAATGGATAGAGCCCTAATGGCTCCAATTATAAGGAAACCAAAAGCAACGAGCTCGGTTCATAATTCGAATGATTACCCGATCTAATTAGACGTTAAAAATGGATTAGTGCCTGATGCGGGAAAGGGTTCTCCTGTGAGTGGATCATCGATTCCTTTTTTTTTCATGAATCCTAACTATTAACTATTCTTTCTCTATTATGGAGTGGAGACGAATGTGTAGAAGAAACGGTATACTGATAAAGAGAATTTCTTCCAAAGTCAAAAGAGCGATCGGGTTGCAAAAATAAAGGATTTCTAACCATCTCTTGTAACTATAACGAACACAAACAAATTGGATGGAAAGAGAGAGGATCCGTTCATTGGACTCCCCGTCTCCGGGGTATCTATTCTTTTCTTACTATATACCCTGTTCTGACCGTATCGCACTATGTATCATTTGATAACCCAAGAAATCCCCCGTGCCTTTGTATAATTTCAAATGGAGGAATTACAAGGATATTTAGAAATAGATAGATCTAGGCAACGACACTTCCTATATCCGCTTCTATTTCAGGAGTATATCTACGCACTTGCTCATGATCATGATCGAAATAATAATAGCCCATATGATGTTCAATCGTCGAGATTGAAAGATTCAATGCAATATATTTTAGGAAACGTTAGAATCGATGAATAAAGACTCGTTCAAATGAATATTTGAACTTCAATAATCCTTAGTATCCCGGTATGGTGTCATTTTTAACAACAGGCTTTCACGTAGTATAAGTTCTTCTGGAACAGTTGGAACTAGATGGTTATGTCCTCAGTTGAGGTCTAGAACTAAGAATTGTCCCCTTTTTTATATCATTTTTTGATGATTCATTTCTCATTTATCTGATTTCATGGATCGGAAATGAAAAAAGATTCATTTTTCACTGAACAAAAGAAAATAAATAGGATTTTTTATGTACCACAATTGGATAACTACATCCAAGGAATTTCTATAAATATTTAGATAGTTTGGTATCAAAACTGTATTAATGGTTGGGATCCTCATTGTATACATAATTCGTGTGAGGATTTACCGAACCAATTAGGTATTGGGCTGCACATAAAACAAAAGAGTTTCAATCTCTATTGGAATTCTACGCTATGTACTTTACTTATAAATAAAGTATATTCTATATAAAATAGATTGATCGATCCTACGGTCCAAACATAGGATCTATCGGTAAACTACCGGAATCTTAACTATATAATAATTAATATTAATAGAATGAAGAATCGAATTCTATTCCATTAAAAATGATTAATTAATATCATAAGAATATTCTTATATATTAGAATATAACTCTAACTATATAGAATTTTTATTGAAAATTCGAGTGATTTATATTATCATTCTATTAATTCTTATTATATTTTCTATTAGATTAGAAATTTTATTATTCGAAATTTCTATTTCTTTGATTTCGAATTTTTTTTCTTTAAATGCAAAATATTACATTTGAAATAATTATATATAACTATATCCATATTAGTTATAGCAGATTCTATTAATTCTAAATTCTATTAGATTAGAGCGGATCGGTCCTAAGGAAAGGATAAGATAAGAATGCAATTCAGATCATAATGAGACATTCCTCTGGTTTCATTCGGAAAGGGAGGAGATAGGACGAAAAAAAAAAAGAAGAATGAATATCGACCGTTCCAGTATTCCCAATCGCGCGGGAAAAATGAGAGGGAGAGAGACATGTATATGTGGGATATATCCATCCATATTGAATTGCAGATACATCAATGATAGAATCATTTCCGATTGGACCAAATACTGGCCCACCGATAGAGATGAAAGAAGATGGGTAAGAAATAGGAGCAGACACTTTTTCGATATAGGAATCAGTATCTAATGAATTCAAGGGTTCCAACATAAGAGGGGGGATCCCAATGAGATCTCGGCCTCATAAGGGGG
>ZA(Ms225)
TCCGTCGCTTTAGTCCACTCAGCCATCTCTCCCAATTACAAAAGGATAATTCATATGTGACGCGTGAAGTAAAGATTGATAAAAGTCTTTCTTTATCTTTCTTTTCTTTATTCTATATATATACGAATTTTATCAGCAATTGCATTTAGATAAGGATTCGAAACAGATATCTCCAATAGAAAGAGTACCTCTTTGATTTCGTACGAAAGGTTCTTTTATTCCCCCGGCCTGGCCAGTACCTATACCTAGCCAGGCCATTCCTTGTTTTGTTCCAATGAATCATAGATCAAATGATTTATCTGATTTGAAAACGAAAATACTTGTTATTGAAGCAGCAAGAAGGGCTATTTCCATTCCTATGACAGGAGTGTCATTTCTTATTATTCTTTGTTTTTCCTTTTATCGATTGACTTACTTTACTGGAATAAAAAAAAATGGAGCTATGGATTCTTGCACAATTCAACTTATTTTTATGTTCCGACTTCAATGGCTCTTTCGGGCCGGAACTGTCAGTAACGATTCCCCCAGCAAAAGAAAAGATATAACTTGTTATTTAAATGAACCTTCTTCTCCTATTTCATTAAGTCCCCCGTCGGAACACGTCAGCACTCACTCCAATTTTCATGATTCTGATCCTATCTTGATTACGTCTCACTCCCTTGTTCGACAAATGGTCCATTCATATACAATAATCATATTGTACTTTTACACATTTGGATGAAGCAACAGATTCGTCCATACCATTGGTATGGTTTGTAAGACCACGACTGATCCTGAAAGGGAATGAATGGAAAAAACAGCATGTCGTATCAATGGAGAACTCTGAGAATACTTCCTGGGTCGGTAGAAAATCTTGTTTTGATTCTTGGAACGGTACCAAATCAATTCACAGTTTGGTCGAGTGAATAAATGGATAGAGCCCTAATGGCTCCAATTATAAGGAAACCAAAAGCAACGAGCTCGGTTCATAATTCGAATGATTACCCGATCTAATTAGACGTTAAAAATGGATTAGTGCCTGATGCGGGAAAGGGTTCTCCTGTGAGTGGATCATCGATTCCTTTTTTTTTCATGAATCCTAACTATTAACTATTCTTTCTCTATTATGGAGTGGAGACGAATGTGTAGAAGAAACGGTATACTGATAAAGAGAATTTCTTCCAAAGTCAAAAGAGCGATCGGGTTGCAAAAATAAAGGATTTCTAACCATCTCTTGTAACTATAACGAACACAAACAAATTGGATGGAAAGAGAGAGGATCCGTTCATTGGACTCCCCGTCTCCGGGGTATCTATTCTTTTCTTACTATATACCCTGTTCTGACCGTATCGCACTATGTATCATTTGATAACCCAAGAAATCCCCCGTGCCTTTGTATAATTTCAAATGGAGGAATTACAAGGATATTTAGAAATAGATAGATCTAGGCAACGACACTTCCTATATCCGCTTCTATTTCAGGAGTATATCTACGCACTTGCTCATGATCATGATCGAAATAATAATAGCCCATATGATGTTCAATCGTCGAGATTGAAAGATTCAATGCAATATATTTTAGGAAACGTTAGAATCGATGAATAAAGACTCGTTCAAATGAATATTTGAACTTCAATAATCCTTAGTATCCCGGTATGGTGTCATTTTTAACAACAGGCTTTCACGTAGTATAAGTTCTTCTGGAACAGTTGGAACTAGATGGTTATGTCCTCAGTTGAGGTCTAGAACTAAGAATTGTCCCCTTTTTTATATCATTTTTTGATGATTCATTTCTCATTTATCTGATTTCATGGATCGGAAATGAAAAAAGATTCATTTTTCACTGAACAAAAGAAAATAAATAGGATTTTTTATGTACCACAATTGGATAACTACATCCAAGGAATTTCTATAAATATTTAGATAGTTTGGTATCAAAACTGTATTAATGGTTGGGATCCTCATTGTATACATAATTCGTGTGAGGATTTACCGAACCAATTAGGTATTGGGCTGCACATAAAACAAAAGAGTTTCAATCTCTATTGGAATTCTACGCTATGTACTTTACTTATAAATAAAGTATATTCTATATAAAATAGATTGATCGATCCTACGGTCCAAACATAGGATCTATCGGTAAACTACCGGAATCTTAACTATATAATAATTAATATTAATAGAATGAAGAATCGAATTCTATTCCATTAAAAATGATTAATTAATATCATAAGAATATTCTTATATATTAGAATATAACTCTAACTATATAGAATTTTTATTGAAAATTCGAGTGATTTATATTATCATTCTATTAATTCTTATTATATTTTCTATTAGATTAGAAATTTTATTATTCGAAATTTCTATTTCTTTGATTTCGAATTTTTTTTCTTTAAATGCAAAATATTACATTTGAAATAATTATATATAACTATATCCATATTAGTTATAGCAGATTCTATTAATTCTAAATTCTATTAGATTAGAGCGGATCGGTCCTAAGGAAAGGATAAGATAAGAATGCAATTCAGATCATAATGAGACATTCCTCTGGTTTCATTCGGAAAGGGAGGAGATAGGACGAAAAAAAAAAAGAAGAATGAATATCGACCGTTCCAGTATTCCCAATCGCGCGGGAAAAATGAGAGGGAGAGAGACATGTATATGTGGGATATATCCATCCATATTGAATTGCAGATACATCAATGATAGAATCATTTCCGATTGGACCAAATACTGGCCCACCGATAGAGATGAAAGAAGATGGGTAAGAAATAGGAGCAGACACTTTTTCGATATAGGAATCAGTATCTAATGAATTCAAGGGTTCCAACATAAGAGGGGGGATCCCAATGAGATCTCGGCCTCATAAGGGGG
>ZA(Ms230)
TCCGTCGCTTTAGTCCACTCAGCCATCTCTCCCAATTACAAAAGGATAATTCATATGTGACGCGTGAAGTAAAGATTGATAAAAGTCTTTCTTTATCTTTCTTTTCTTTATTCTATATATATACGAATTTTATCAGCAATTGCATTTAGATAAGGATTCGAAACAGATATCTCCAATAGAAAGAGTACCTCTTTGATTTCGTACGAAAGGTTCTTTTATTCCCCCGGCCTGGCCAGTACCTATACCTAGCCAGGCCATTCCTTGTTTTGTTCCAATGAATCATAGATCAAATGATTTATCTGATTTGAAAACGAAAATACTTGTTATTGAAGCAGCAAGAAGGGCTATTTCCATTCCTATGACAGGAGTGTCATTTCTTATTATTCTTTGTTTTTCCTTTTATCGATTGACTTACTTTACTGGAATAAAAAAAAATGGAGCTATGGATTCTTGCACAATTCAACTTATTTTTATGTTCCGACTTCAATGGCTCTTTCGGGCCGGAACTGTCAGTAACGATTCCCCCAGCAAAAGAAAAGATATAACTTGTTATTTAAATGAACCTTCTTCTCCTATTTCATTAAGTCCCCCGTCGGAACACGTCAGCACTCACTCCAATTTTCATGATTCTGATCCTATCTTGATTACGTCTCACTCCCTTGTTCGACAAATGGTCCATTCATATACAATAATCATATTGTACTTTTACACATTTGGATGAAGCAACAGATTCGTCCATACCATTGGTATGGTTTGTAAGACCACGACTGATCCTGAAAGGGAATGAATGGAAAAAACAGCATGTCGTATCAATGGAGAACTCTGAGAATACTTCCTGGGTCGGTAGAAAATCTTGTTTTGATTCTTGGAACGGTACCAAATCAATTCACAGTTTGGTCGAGTGAATAAATGGATAGAGCCCTAATGGCTCCAATTATAAGGAAACCAAAAGCAACGAGCTCGGTTCATAATTCGAATGATTACCCGATCTAATTAGACGTTAAAAATGGATTAGTGCCTGATGCGGGAAAGGGTTCTCCTGTGAGTGGATCATCGATTCCTTTTTTTTTCATGAATCCTAACTATTAACTATTCTTTCTCTATTATGGAGTGGAGACGAATGTGTAGAAAAAACGGTATACTGATAAAGAGAATTTCTTCCAAAGTCAAAAGAGCGATCGGGTTGCAAAAATAAAGGATTTCTAACCATCTCTTGTAACTATAACGAACACAAACAAATTGGATGGAAAGAGAGAGGATCCGTTCATTGGACTCCCCGTCTCCGGGGTATCTATTCTTTTCTTACTATATACCCTGTTCTGACCGTATCGCACTATGTATCATTTGATAACCCAAGAAATCCCCCGTGCCTTTGTATAATTTCAAATGGAGGAATTACAAGGATATTTAGAAATAGATAGATCTAGGCAACGACACTTCCTATATCCGCTTCTATTTCAGGAGTATATCTACGCACTTGCTCATGATCATGATCGAAATAATAATAGCCCATATGATGTTCAATCGTCGAGATTGAAAGATTCAATGCAATATATTTTAGGAAACGTTAGAATCGATGAATAAAGACTCGTTCAAATGAATATTTGAACTTCAATAATCCTTAGTATCCCGGTATGGTGTCATTTTTAACAACAGGCTTTCACGTAGTATAAGTTCTTCTGGAACAGTTGGAACTAGATGGTTATGTCCTCAGTTGAGGTCTAGAACTAAGAATTGTCCCCTTTTTTATATCATTTTTTGATGATTCATTTCTCATTTATCTGATTTCATGGATCGGAAATGAAAAAAGATTCATTTTTCACTGAACAAAAGAAAATAAATAGGATTTTTTATGTACCACAATTGGATAACTACATCCAAGGAATTTCTATAAATATTTAGATAGTTTGGTATCAAAACTGTATTAATGGTTGGGATCCTCATTGTATACATAATTCGTGTGAGGATTTACCGAACCAATTAGGTATTGGGCTGCACATAAAACAAAAGAGTTTCAATCTCTATTGGAATTCTACGCTATGTACTTTACTTATAAATAAAGTATATTCTATATAAAATAGATTGATCGATCCTACGGTCCAAACATAGGATCTATCGGTAAACTACCGGAATCTTAACTATATAATAATTAATATTAATAGAATGAAGAATCGAATTCTATTCCATTAAAAATGATTAATTAATATCATAAGAATATTCTTATATATTAGAATATAACTCTAACTATATAGAATTTTTATTGAAAATTCGAGTGATTTATATTATCATTCTATTAATTCTTATTATATTTTCTATTAGATTAGAAATTTTATTATTCGAAATTTCTATTTCTTTGATTTCGAATTTTTTTTCTTTAAATGCAAAATATTACATTTGAAATAATTATATATAACTATATCCATATTAGTTATAGCAGATTCTATTAATTCTAAATTCTATTAGATTAGAGCGGATCGGTCCTAAGGAAAGGATAAGATAAGAATGCAATTCAGATCATAATGAGACATTCCTCTGGTTTCATTCGGAAAGGGAGGAGATAGGACGAAAAAAAAAAAGAAGAATGAATATCGACCGTTCCAGTATTCCCAATCGCGCGGGAAAAATGAGAGGGAGAGAGACATGTATATGTGGGATATATCCATCCATATTGAATTGCAGATACATCAATGATAGAATCATTTCCGATTGGACCAAATACTGGCCCACCGATAGAGATGAAAGAAGATGGGTAAGAAATAGGAGCAGACACTTTTTCGATATAGGAATCAGTATCTAATGAATTCAAGGGTTCCAACATAAGAGGGGGGATCCCAATGAGATCTCGGCCTCATAAGGGGG
>ZA(Ms233)
TCCGTCGCTTTAGTCCACTCAGCCATCTCTCCCAATTACAAAAGGATAATTCATATGTGACGCGTGAAGTAAAGATTGATAAAAGTCTTTCTTTATCTTTCTTTTCTTTATTCTATATATATACGAATTTTATCAGCAATTGCATTTAGATAAGGATTCGAAACAGATATCTCCAATAGAAAGAGTACCTCTTTGATTTCGTACGAAAGGTTCTTTTATTCCCCCGGCCTGGCCAGTACCTATACCTAGCCAGGCCATTCCTTGTTTTGTTCCAATGAATCATAGATCAAATGATTTATCTGATTTGAAAACGAAAATACTTGTTATTGAAGCAGCAAGAAGGGCTATTTCCATTCCTATGACAGGAGTGTCATTTCTTATTATTCTTTGTTTTTCCTTTTATCGATTGACTTACTTTACTGGAATAAAAAAAAATGGAGCTATGGATTCTTGCACAATTCAACTTATTTTTATGTTCCGACTTCAATGGCTCTTTCGGGCCGGAACTGTCAGTAACGATTCCCCCAGCAAAAGAAAAGATATAACTTGTTATTTAAATGAACCTTCTTCTCCTATTTCATTAAGTCCCCCGTCGGAACACGTCAGCACTCACTCCAATTTTCATGATTCTGATCCTATCTGGATTACGTCTCACTCCCTTGTTCGACAAATGGTCCATTCATATACAATAATCATATTGTACTTTTACACATTTGGATGAAGCAACAGATTCGTCCATACCATTGGTATGGTTTGTAAGACCACGACTGATCCTGAAAGGGAATGAATGGAAAAAACAGCATGTCGTATCAATGGAGAACTCTGAGAATACTTCCTGGGTCGGTAGAAAATCTTGTTTTGATTCTTGGAACGGTACCAAATCAATTCACAGTTTGGTCGAGTGAATAAATGGATAGAGCCCTAATGGCTCCAATTATAAGGAAACCAAAAGCAACGAGCTCGGTTCATAATTCGAATGATTACCCGATCTAATTAGACGTTAAAAATGGATTAGTGCCTGATGCGGGAAAGGGTTCTCCTGTGAGTGGATCATCGATTCCTTTTTTTTTCATGAATCCTAACTATTAACTATTCTTTCTCTATTATGGAGTGGAGACGAATGTGTAGAAAAAACGGTATACTGATAAAGAGAATTTCTTCCAAAGTCAAAAGAGCGATCGGGTTGCAAAAATAAAGGATTTCTAACCATCTCTTGTAACTATAACGAACACAAACAAATTGGATGGAAAGAGAGAGGATCCGTTCATTGGACTCCCCGTCTCCGGGGTATCTATTCTTTTCTTACTATATACCCTGTTCTGACCGTATCGCACTATGTATCATTTGATAACCCAAGAAATCCCCCGTGCCTTTGTATAATTTCAAATGGAGGAATTACAAGGATATTTAGAAATAGATAGATCTAGGCAACGACACTTCCTATATCCGCTTCTATTTCAGGAGTATATCTACGCACTTGCTCATGATCATGATCGAAATAATAATAGCCCATATGATGTTCAATCGTCGAGATTGAAAGATTCAATGCAATATATTTTAGGAAACGTTAGAATCGATGAATAAAGACTCGTTCAAATGAATATTTGAACTTCAATAATCCTTAGTATCCCGGTATGGTGTCATTTTTAACAACAGGCTTTCACGTAGTATAAGTTCTTCTGGAACAGTTGGAACTAGATGGTTATGTCCTCAGTTGAGGTCTAGAACTAAGAATTGTCCCCTTTTTTATATCATTTTTTGATGATTCATTTCTCATTTATCTGATTTCATGGATCGGAAATGAAAAAAGATTCATTTTTCACTGAACAAAAGAAAATAAATAGGATTTTTTATGTACCACAATTGGATAACTACATCCAAGGAATTTCTATAAATATTTAGATAGTTTGGTATCAAAACTGTATTAATGGTTGGGATCCTCATTGTATACATAATTCGTGTGAGGATTTACCGAACCAATTAGGTATTGGGCTGCACATAAAACAAAAGAGTTTCAATCTCTATTGGAATTCTACGCTATGTACTTTACTTATAAATAAAGTATATTCTATATAAAATAGATTGATCGATCCTACGGTCCAAACATAGGATCTATCGGTAAACTACCGGAATCTTAACTATATAATAATTAATATTAATAGAATGAAGAATCGAATTCTATTCCATTAAAAATGATTAATTAATATCATAAGAATATTCTTATATATTAGAATATAACTCTAACTATATAGAATTTTTATTGAAAATTCGAGTGATTTATATTATCATTCTATTAATTCTTATTATATTTTCTATTAGATTAGAAATTTTATTATTCGAAATTTCTATTTCTTTGATTTCGAATTTTTTTTCTTTAAATGCAAAATATTACATTTGAAATAATTATATATAACTATATCCATATTAGTTATAGCAGATTCTATTAATTCTAAATTCTATTAGATTAGAGCGGATCGGTCCTAAGGAAAGGATAAGATAAGAATGCAATTCAGATCATAATGAGACATTCCTCTGGTTTCATTCGGAAAGGGAGGAGATAGGACGAAAAAAAAAAAGAAGAATGAATATCGACCGTTCCAGTATTCCCAATCGCGCGGGAAAAATGAGAGGGAGAGAGACATGTATATGTGGGATATATCCATCCATATTGAATTGCAGATACATCAATGATAGAATCATTTCCGATTGGACCAAATACTGGCCCACCGATAGAGATGAAAGAAGATGGGTAAGAAATAGGAGCAGACACTTTTTCGATATAGGAATCAGTATCTAATGAATTCAAGGGTTCCAACATAAGAGGGGGGATCCCAATGAGATCTCGGCCTCATAAGGGGG
>ZA(Ms237)
TCCGTCGCTTTAGTCCACTCAGCCATCTCTCCCAATTACAAAAGGATAATTCATATGTGACGCGTGAAGTAAAGATTGATAAAAGTCTTTCTTTATCTTTCTTTTCTTTATTCTATATATATACGAATTTTATCAGCAATTGCATTTAGATAAGGATTCGAAACAGATATCTCCAATAGAAAGAGTACCTCTTTGATTTCGTACGAAAGGTTCTTTTATTCCCCCGGCCTGGCCAGTACCTATACCTAGCCAGGCCATTCCTTGTTTTGTTCCAATGAATCATAGATCAAATGATTTATCTGATTTGAAAACGAAAATACTTGTTATTGAAGCAGCAAGAAGGGCTATTTCCATTCCTATGACAGGAGTGTCATTTCTTATTATTCTTTGTTTTTCCTTTTATCGATTGACTTACTTTACTGGAATAAAAAAAAATGGAGCTATGGATTCTTGCACAATTCAACTTATTTTTATGTTCCGACTTCAATGGCTCTTTCGGGCCGGAACTGTCAGTAACGATTCCCCCAGCAAAAGAAAAGATATAACTTGTTATTTAAATGAACCTTCTTCTCCTATTTCATTAAGTCCCCCGTCGGAACACGTCAGCACTCACTCCAATTTTCATGATTCTGATCCTATCTGGATTACGTCTCACTCCCTTGTTCGACAAATGGTCCATTCATATACAATAATCATATTGTACTTTTACACATTTGGATGAAGCAACAGATTCGTCCATACCATTGGTATGGTTTGTAAGACCACGACTGATCCTGAAAGGGAATGAATGGAAAAAACAGCATGTCGTATCAATGGAGAACTCTGAGAATACTTCCTGGGTCGGTAGAAAATCTTGTTTTGATTCTTGGAACGGTACCAAATCAATTCACAGTTTGGTCGAGTGAATAAATGGATAGAGCCCTAATGGCTCCAATTATAAGGAAACCAAAAGCAACGAGCTCGGTTCATAATTCGAATGATTACCCGATCTAATTAGACGTTAAAAATGGATTAGTGCCTGATGCGGGAAAGGGTTCTCCTGTGAGTGGATCATCGATTCCTTTTTTTTTCATGAATCCTAACTATTAACTATTCTTTCTCTATTATGGAGTGGAGACGAATGTGTAGAAGAAACGGTATACTGATAAAGAGAATTTCTTCCAAAGTCAAAAGAGCGATCGGGTTGCAAAAATAAAGGATTTCTAACCATCTCTTGTAACTATAACGAACACAAACAAATTGGATGGAAAGAGAGAGGATCCGTTCATTGGACTCCCCGTCTCCGGGGTATCTATTCTTTTCTTACTATATACCCTGTTCTGACCGTATCGCACTATGTATCATTTGATAACCCAAGAAATCCCCCGTGCCTTTGTATAATTTCAAATGGAGGAATTACAAGGATATTTAGAAATAGATAGATCTAGGCAACGACACTTCCTATATCCGCTTCTATTTCAGGAGTATATCTACGCACTTGCTCATGATCATGATCGAAATAATAATAGCCCATATGATGTTCAATCGTCGAGATTGAAAGATTCAATGCAATATATTTTAGGAAACGTTAGAATCGATGAATAAAGACTCGTTCAAATGAATATTTGAACTTCAATAATCCTTAGTATCCCGGTATGGTGTCATTTTTAACAACAGGCTTTCACGTAGTATAAGTTCTTCTGGAACAGTTGGAACTAGATGGTTATGTCCTCAGTTGAGGTCTAGAACTAAGAATTGTCCCCTTTTTTATATCATTTTTTGATGATTCATTTCTCATTTATCTGATTTCATGGATCGGAAATGAAAAAAGATTCATTTTTCACTGAACAAAAGAAAATAAATAGGATTTTTTATGTACCACAATTGGATAACTACATCCAAGGAATTTCTATAAATATTTAGATAGTTTGGTATCAAAACTGTATTAATGGTTGGGATCCTCATTGTATACATAATTCGTGTGAGGATTTACCGAACCAATTAGGTATTGGGCTGCACATAAAACAAAAGAGTTTCAATCTCTATTGGAATTCTACGCTATGTACTTTACTTATAAATAAAGTATATTCTATATAAAATAGATTGATCGATCCTACGGTCCAAACATAGGATCTATCGGTAAACTACCGGAATCTTAACTATATAATAATTAATATTAATAGAATGAAGAATCGAATTCTATTCCATTAAAAATGATTAATTAATATCATAAGAATATTCTTATATATTAGAATATAACTCTAACTATATAGAATTTTTATTGAAAATTCGAGTGATTTATATTATCATTCTATTAATTCTTATTATATTTTCTATTAGATTAGAAATTTTATTATTCGAAATTTCTATTTCTTTGATTTCGAATTTTTTTTCTTTAAATGCAAAATATTACATTTGAAATAATTATATATAACTATATCCATATTAGTTATAGCAGATTCTATTAATTCTAAATTCTATTAGATTAGAGCGGATCGGTCCTAAGGAAAGGATAAGATAAGAATGCAATTCAGATCATAATGAGACATTCCTCTGGTTTCATTCGGAAAGGGAGGAGATAGGACGAAAAAAAAAAAGAAGAATGAATATCGACCGTTCCAGTATTCCCAATCGCGCGGGAAAAATGAGAGGGAGAGAGACATGTATATGTGGGATATATCCATCCATATTGAATTGCAGATACATCAATGATAGAATCATTTCCGATTGGACCAAATACTGGCCCACCGATAGAGATGAAAGAAGATGGGTAAGAAATAGGAGCAGACACTTTTTCGATATAGGAATCAGTATCTAATGAATTCAAGGGTTCCAACATAAGAGGGGGGATCCCAATGAGATCTCGGCCTCATAAGGGGG
>ZA(Ms240)
TCCGTCGCTTTAGTCCACTCAGCCATCTCTCCCAATTACAAAAGGATAATTCATATGTGACGCGTGAAGTAAAGATTGATAAAAGTCTTTCTTTATCTTTCTTTTCTTTATTCTATATATATACGAATTTTATCAGCAATTGCATTTAGATAAGGATTCGAAACAGATATCTCCAATAGAAAGAGTACCTCTTTGATTTCGTACGAAAGGTTCTTTTATTCCCCCGGCCTGGCCAGTACCTATACCTAGCCAGGCCATTCCTTGTTTTGTTCCAATGAATCATAGATCAAATGATTTATCTGATTTGAAAACGAAAATACTTGTTATTGAAGCAGCAAGAAGGGCTATTTCCATTCCTATGACAGGAGTGTCATTTCTTATTATTCTTTGTTTTTCCTTTTATCGATTGACTTACTTTACTGGAATAAAAAAAAATGGAGCTATGGATTCTTGCACAATTCAACTTATTTTTATGTTCCGACTTCAATGGCTCTTTCGGGCCGGAACTGTCAGTAACGATTCCCCCAGCAAAAGAAAAGATATAACTTGTTATTTAAATGAACCTTCTTCTCCTATTTCATTAAGTCCCCCGTCGGAACACGTCAGCACTCACTCCAATTTTCATGATTCTGATCCTATCTTGATTACGTCTCACTCCCTTGTTCGACAAATGGTCCATTCATATACAATAATCATATTGTACTTTTACACATTTGGATGAAGCAACAGATTCGTCCATACCATTGGTATGGTTTGTAAGACCACGACTGATCCTGAAAGGGAATGAATGGAAAAAACAGCATGTCGTATCAATGGAGAACTCTGAGAATACTTCCTGGGTCGGTAGAAAATCTTGTTTTGATTCTTGGAACGGTACCAAATCAATTCACAGTTTGGTCGAGTGAATAAATGGATAGAGCCCTAATGGCTCCAATTATAAGGAAACCAAAAGCAACGAGCTCGGTTCATAATTCGAATGATTACCCGATCTAATTAGACGTTAAAAATGGATTAGTGCCTGATGCGGGAAAGGGTTCTCCTGTGAGTGGATCATCGATTCCTTTTTTTTTCATGAATCCTAACTATTAACTATTCTTTCTCTATTATGGAGTGGAGACGAATGTGTAGAAGAAACGGTATACTGATAAAGAGAATTTCTTCCAAAGTCAAAAGAGCGATCGGGTTGCAAAAATAAAGGATTTCTAACCATCTCTTGTAACTATAACGAACACAAACAAATTGGATGGAAAGAGAGAGGATCCGTTCATTGGACTCCCCGTCTCCGGGGTATCTATTCTTTTCTTACTATATACCCTGTTCTGACCGTATCGCACTATGTATCATTTGATAACCCAAGAAATCCCCCGTGCCTTTGTATAATTTCAAATGGAGGAATTACAAGGATATTTAGAAATAGATAGATCTAGGCAACGACACTTCCTATATCCGCTTCTATTTCAGGAGTATATCTACGCACTTGCTCATGATCATGATCGAAATAATAATAGCCCATATGATGTTCAATCGTCGAGATTGAAAGATTCAATGCAATATATTTTAGGAAACGTTAGAATCGATGAATAAAGACTCGTTCAAATGAATATTTGAACTTCAATAATCCTTAGTATCCCGGTATGGTGTCATTTTTAACAACAGGCTTTCACGTAGTATAAGTTCTTCTGGAACAGTTGGAACTAGATGGTTATGTCCTCAGTTGAGGTCTAGAACTAAGAATTGTCCCCTTTTTTATATCATTTTTTGATGATTCATTTCTCATTTATCTGATTTCATGGATCGGAAATGAAAAAAGATTCATTTTTCACTGAACAAAAGAAAATAAATAGGATTTTTTATGTACCACAATTGGATAACTACATCCAAGGAATTTCTATAAATATTTAGATAGTTTGGTATCAAAACTGTATTAATGGTTGGGATCCTCATTGTATACATAATTCGTGTGAGGATTTACCGAACCAATTAGGTATTGGGCTGCACATAAAACAAAAGAGTTTCAATCTCTATTGGAATTCTACGCTATGTACTTTACTTATAAATAAAGTATATTCTATATAAAATAGATTGATCGATCCTACGGTCCAAACATAGGATCTATCGGTAAACTACCGGAATCTTAACTATATAATAATTAATATTAATAGAATGAAGAATCGAATTCTATTCCATTAAAAATGATTAATTAATATCATAAGAATATTCTTATATATTAGAATATAACTCTAACTATATAGAATTTTTATTGAAAATTCGAGTGATTTATATTATCATTCTATTAATTCTTATTATATTTTCTATTAGATTAGAAATTTTATTATTCGAAATTTCTATTTCTTTGATTTCGAATTTTTTTTCTTTAAATGCAAAATATTACATTTGAAATAATTATATATAACTATATCCATATTAGTTATAGCAGATTCTATTAATTCTAAATTCTATTAGATTAGAGCGGATCGGTCCTAAGGAAAGGATAAGATAAGAATGCAATTCAGATCATAATGAGACATTCCTCTGGTTTCATTCGGAAAGGGAGGAGATAGGACGAAAAAAAAAAAGAAGAATGAATATCGACCGTTCCAGTATTCCCAATCGCGCGGGAAAAATGAGAGGGAGAGAGACATGTATATGTGGGATATATCCATCCATATTGAATTGCAGATACATCAATGATAGAATCATTTCCGATTGGACCAAATACTGGCCCACCGATAGAGATGAAAGAAGATGGGTAAGAAATAGGAGCAGACACTTTTTCGATATAGGAATCAGTATCTAATGAATTCAAGGGTTCCAACATAAGAGGGGGGATCCCAATGAGATCTCGGCCTCATAAGGGGG
